# Supplementary material for: 8,9-Dimeth­oxy-5-phenyl­sulfonyl-5H-benzo[b]carbazole
Source: Acta Crystallogr Sect E Struct Rep Online. 2010 Apr 14;66(Pt 5):o1071. doi: 10.1107/S160053681001247X (PMC2979030; doi:10.1107/S160053681001247X)
Supplement: Supplementary file 1 [file e-66-o1071-sup1.cif]

##############################################################################
###                                                                        ###
###        Electronic paper (Acta Crystallographica Section E)             ###
###                                                                        ###
##############################################################################
#                                                                            #
# This CIF contains the data in a paper accepted for publication in Acta     #
# Crystallographica Section E. It conforms to the requirements of Notes      #
# for Authors for Section E, and has been peer reviewed under the auspices   #
# of the IUCr Commission on Journals.                                        #
#                                                                            #
# Full details of the Crystallographic Information File format               #
# are given in the paper "The Crystallographic Information File (CIF):       #
# a New Standard Archive File for Crystallography" by S. R. Hall, F. H.      #
# Allen and I. D. Brown [Acta Cryst. (1991), A47, 655-685].                  #
#                                                                            #
# The current version of the core CIF dictionary is obtainable from          #
# ftp://ftp.iucr.org/pub/cif_core.dic. The current version number is 2.4.    #
#                                                                            #
# Software is freely available for graphical display of the structure(s) in  #
# this CIF.  For information consult the CIF home page http://www.iucr.org/  #
# cif/home.html                                                              #
#                                                                            #
# This file may be used for bona fide research purposes within the           #
# scientific community so long as proper attribution is given to the journal # 
# article from which it was obtained.                                        #
#                                                                            #
##############################################################################
                                             
data_I
_audit_creation_method     SHELXL-97
_chemical_name_systematic
;
8,9-Dimethoxy-5-phenylsulfonyl-5<i>H</i>-benzo[<i>b</i>]carbazole
;
_chemical_name_common     ?
_chemical_formula_moiety     'C24 H19 N O4 S'
_chemical_formula_sum     'C24 H19 N O4 S'
_chemical_formula_iupac     'C24 H19 N O4 S'
_chemical_formula_weight     417.46
_chemical_melting_point     ?
_symmetry_cell_setting     Triclinic
_symmetry_space_group_name_H-M     'P -1'
_symmetry_space_group_name_Hall     '-P 1'
loop_
    _symmetry_equiv_pos_as_xyz
    'x, y, z'
    '-x, -y, -z'
_cell_length_a     7.8606(2)
_cell_length_b     9.5892(2)
_cell_length_c     13.8846(4)
_cell_angle_alpha     100.3870(10)
_cell_angle_beta     93.168(2)
_cell_angle_gamma     105.8830(10)
_cell_volume     984.05(4)
_cell_formula_units_Z     2
_cell_measurement_reflns_used     7025
_cell_measurement_theta_min     1.5
_cell_measurement_theta_max     33.3
_cell_measurement_temperature     293(2)
_exptl_crystal_description     Block
_exptl_crystal_colour     colourless
_exptl_crystal_size_max     0.30
_exptl_crystal_size_mid     0.25
_exptl_crystal_size_min     0.20
_exptl_crystal_density_diffrn     1.409
_exptl_crystal_density_meas     ?
_exptl_crystal_density_method     'not measured'
_exptl_crystal_F_000     436
_exptl_absorpt_coefficient_mu     0.197
_exptl_absorpt_correction_type     multi-scan
_exptl_absorpt_process_details     '(SADABS; Sheldrick, 2001)'
_exptl_absorpt_correction_T_min     0.9433
_exptl_absorpt_correction_T_max     0.9617
_exptl_special_details
;
;
_diffrn_ambient_temperature     293(2)
_diffrn_radiation_type     MoK\a
_diffrn_radiation_wavelength     0.71073
_diffrn_radiation_source     'fine-focus sealed tube'
_diffrn_radiation_monochromator     graphite
_diffrn_measurement_device_type     'Bruker Kappa APEXII area-detector'
_diffrn_measurement_method     '\w and \f scans'
_diffrn_detector_area_resol_mean     ?
_diffrn_reflns_number     26246
_diffrn_reflns_av_R_equivalents     0.0239
_diffrn_reflns_av_sigmaI/netI     0.0223
_diffrn_reflns_theta_min     1.50
_diffrn_reflns_theta_max     33.34
_diffrn_reflns_theta_full     25.00
_diffrn_measured_fraction_theta_max     0.922
_diffrn_measured_fraction_theta_full     0.998
_diffrn_reflns_limit_h_min     -12
_diffrn_reflns_limit_h_max     11
_diffrn_reflns_limit_k_min     -14
_diffrn_reflns_limit_k_max     13
_diffrn_reflns_limit_l_min     -21
_diffrn_reflns_limit_l_max     21
_diffrn_standards_number     0
_diffrn_standards_interval_count     .
_diffrn_standards_interval_time     .
_diffrn_standards_decay_%     ?
_refine_special_details
;
Refinement of <i>F</i>^2^ against ALL reflections. The weighted <i>R</i>-factor
wR and goodness of fit <i>S</i> are based on <i>F</i>^2^, conventional
<i>R</i>-factors <i>R</i> are based on <i>F</i>, with <i>F</i> set to zero for
negative <i>F</i>^2^. The threshold expression of <i>F</i>^2^ >
\s(<i>F</i>^2^) is used only for calculating <i>R</i>-factors(gt) etc. and is
not relevant to the choice of reflections for refinement. <i>R</i>-factors
based on <i>F</i>^2^ are statistically about twice as large as those based on
<i>F</i>, and <i>R</i>- factors based on ALL data will be even larger.
;
_reflns_number_total     7025
_reflns_number_gt     5372
_reflns_threshold_expression     I>2\s(I)
_refine_ls_structure_factor_coef     Fsqd
_refine_ls_matrix_type     full
_refine_ls_R_factor_all     0.0608
_refine_ls_R_factor_gt     0.0443
_refine_ls_wR_factor_gt     0.1216
_refine_ls_wR_factor_ref     0.1380
_refine_ls_goodness_of_fit_ref     1.038
_refine_ls_restrained_S_all     1.038
_refine_ls_number_reflns     7025
_refine_ls_number_parameters     273
_refine_ls_number_restraints     0
_refine_ls_hydrogen_treatment     constr
_refine_ls_weighting_scheme     calc
_refine_ls_weighting_details
         'calc w=1/[\s^2^(Fo^2^)+(0.0749P)^2^+0.1333P] where P=(Fo^2^+2Fc^2^)/3'
_atom_sites_solution_hydrogens     geom
_atom_sites_solution_primary     direct
_atom_sites_solution_secondary     difmap
_refine_ls_shift/su_max     0.001
_refine_ls_shift/su_mean     0.000
_refine_diff_density_max     0.393
_refine_diff_density_min     -0.252
_refine_ls_extinction_method     none
_refine_ls_extinction_coef     ?
loop_
    _atom_type_symbol
    _atom_type_description
    _atom_type_scat_dispersion_real
    _atom_type_scat_dispersion_imag
    _atom_type_scat_source
    'C' 'C' 0.0033 0.0016
                         'International Tables Vol C Tables 4.2.6.8 and 6.1.1.4'
    'H' 'H' 0.0000 0.0000
                         'International Tables Vol C Tables 4.2.6.8 and 6.1.1.4'
    'N' 'N' 0.0061 0.0033
                         'International Tables Vol C Tables 4.2.6.8 and 6.1.1.4'
    'O' 'O' 0.0106 0.0060
                         'International Tables Vol C Tables 4.2.6.8 and 6.1.1.4'
    'S' 'S' 0.1246 0.1234
                         'International Tables Vol C Tables 4.2.6.8 and 6.1.1.4'
_computing_data_collection     'APEX2 (Bruker, 2004)'
_computing_cell_refinement     'SAINT (Bruker, 2004)'
_computing_data_reduction     'SAINT (Bruker, 2004)'
_computing_structure_solution     'SHELXS97 (Sheldrick, 2008)'
_computing_structure_refinement     'SHELXL97 (Sheldrick, 2008)'
_computing_molecular_graphics     'ORTEP-3 (Farrugia, 1997)'
_computing_publication_material
                            'SHELXL97 (Sheldrick, 2008) and PLATON (Spek, 2009)'
loop_
    _atom_site_type_symbol
    _atom_site_label
    _atom_site_fract_x
    _atom_site_fract_y
    _atom_site_fract_z
    _atom_site_U_iso_or_equiv
    _atom_site_adp_type
    _atom_site_calc_flag
    _atom_site_refinement_flags
    _atom_site_occupancy
    _atom_site_disorder_assembly
    _atom_site_disorder_group
    S S1 0.62768(4) 0.24308(3) 0.35159(2) 0.03860(9) Uani d . 1 . .
    O O1 0.54424(14) 0.18104(12) 0.42890(8) 0.0543(3) Uani d . 1 . .
    O O2 0.57390(13) 0.35798(11) 0.31820(7) 0.0483(2) Uani d . 1 . .
    O O3 0.84578(17) 0.47850(12) -0.16011(8) 0.0580(3) Uani d . 1 . .
    O O4 0.89925(15) 0.24214(13) -0.25315(7) 0.0566(3) Uani d . 1 . .
    C C1 0.6666(2) -0.24922(15) 0.16579(12) 0.0538(3) Uani d . 1 . .
    H H1 0.7018 -0.2941 0.1083 0.065 Uiso calc R 1 . .
    C C2 0.6256(2) -0.32426(16) 0.24138(14) 0.0600(4) Uani d . 1 . .
    H H2 0.6350 -0.4200 0.2351 0.072 Uiso calc R 1 . .
    C C3 0.5710(2) -0.25904(16) 0.32592(13) 0.0543(4) Uani d . 1 . .
    H H3 0.5440 -0.3121 0.3757 0.065 Uiso calc R 1 . .
    C C4 0.55495(18) -0.11624(15) 0.33915(11) 0.0484(3) Uani d . 1 . .
    H H4 0.5166 -0.0732 0.3962 0.058 Uiso calc R 1 . .
    N N5 0.59104(14) 0.10465(11) 0.25487(8) 0.0387(2) Uani d . 1 . .
    C C6 0.67353(17) 0.25195(13) 0.12110(9) 0.0386(2) Uani d . 1 . .
    H H6 0.6486 0.3362 0.1542 0.046 Uiso calc R 1 . .
    C C7 0.76027(18) 0.37119(14) -0.01873(9) 0.0421(3) Uani d . 1 . .
    H H7 0.7390 0.4572 0.0142 0.051 Uiso calc R 1 . .
    C C8 0.81631(18) 0.36643(15) -0.11016(9) 0.0430(3) Uani d . 1 . .
    C C9 0.84830(17) 0.23465(15) -0.16184(9) 0.0432(3) Uani d . 1 . .
    C C10 0.82608(18) 0.11485(15) -0.11883(9) 0.0442(3) Uani d . 1 . .
    H H10 0.8490 0.0300 -0.1525 0.053 Uiso calc R 1 . .
    C C11 0.74574(18) -0.00587(13) 0.02134(10) 0.0424(3) Uani d . 1 . .
    H H11 0.7687 -0.0913 -0.0112 0.051 Uiso calc R 1 . .
    C C12 0.85883(16) 0.30130(14) 0.38223(8) 0.0386(2) Uani d . 1 . .
    C C13 0.9589(2) 0.42875(18) 0.35613(11) 0.0530(3) Uani d . 1 . .
    H H13 0.9045 0.4838 0.3228 0.064 Uiso calc R 1 . .
    C C14 1.1410(2) 0.4730(2) 0.38032(12) 0.0677(5) Uani d . 1 . .
    H H14 1.2102 0.5592 0.3641 0.081 Uiso calc R 1 . .
    C C15 1.2202(2) 0.3895(2) 0.42836(13) 0.0687(5) Uani d . 1 . .
    H H15 1.3429 0.4197 0.4445 0.082 Uiso calc R 1 . .
    C C16 1.1192(3) 0.2617(2) 0.45275(15) 0.0726(5) Uani d . 1 . .
    H H16 1.1743 0.2055 0.4845 0.087 Uiso calc R 1 . .
    C C17 0.9365(2) 0.21628(18) 0.43036(12) 0.0575(4) Uani d . 1 . .
    H H17 0.8674 0.1306 0.4473 0.069 Uiso calc R 1 . .
    C C18 0.68934(16) 0.00057(12) 0.11331(9) 0.0379(2) Uani d . 1 . .
    C C19 0.65257(15) 0.12981(12) 0.16256(8) 0.0348(2) Uani d . 1 . .
    C C20 0.65429(16) -0.10571(13) 0.17721(10) 0.0406(2) Uani d . 1 . .
    C C21 0.59885(15) -0.04054(13) 0.26328(10) 0.0396(2) Uani d . 1 . .
    C C22 0.76869(16) 0.11715(13) -0.02368(9) 0.0382(2) Uani d . 1 . .
    C C23 0.73374(16) 0.24697(12) 0.02715(8) 0.0368(2) Uani d . 1 . .
    C C24 0.8057(3) 0.60947(18) -0.11663(13) 0.0630(4) Uani d . 1 . .
    H H24A 0.6826 0.5860 -0.1055 0.094 Uiso calc R 1 . .
    H H24B 0.8287 0.6784 -0.1600 0.094 Uiso calc R 1 . .
    H H24C 0.8788 0.6528 -0.0550 0.094 Uiso calc R 1 . .
    C C25 0.9127(2) 0.1091(2) -0.31191(12) 0.0639(4) Uani d . 1 . .
    H H25A 1.0028 0.0769 -0.2805 0.096 Uiso calc R 1 . .
    H H25B 0.9438 0.1264 -0.3755 0.096 Uiso calc R 1 . .
    H H25C 0.8005 0.0341 -0.3195 0.096 Uiso calc R 1 . .
loop_
    _atom_site_aniso_label
    _atom_site_aniso_U_11
    _atom_site_aniso_U_22
    _atom_site_aniso_U_33
    _atom_site_aniso_U_12
    _atom_site_aniso_U_13
    _atom_site_aniso_U_23
    S1 0.04190(16) 0.04201(16) 0.03897(15) 0.01777(12) 0.01525(11) 0.01425(11)
    O1 0.0600(6) 0.0618(6) 0.0504(5) 0.0199(5) 0.0287(5) 0.0245(5)
    O2 0.0553(5) 0.0502(5) 0.0523(5) 0.0299(4) 0.0170(4) 0.0168(4)
    O3 0.0840(8) 0.0512(6) 0.0463(5) 0.0219(5) 0.0177(5) 0.0221(4)
    O4 0.0694(7) 0.0673(7) 0.0392(5) 0.0250(5) 0.0174(5) 0.0151(4)
    C1 0.0658(9) 0.0351(6) 0.0620(9) 0.0165(6) 0.0024(7) 0.0124(6)
    C2 0.0685(9) 0.0359(6) 0.0768(11) 0.0123(6) -0.0037(8) 0.0224(7)
    C3 0.0503(7) 0.0453(7) 0.0676(9) 0.0041(6) -0.0019(6) 0.0296(7)
    C4 0.0456(6) 0.0460(7) 0.0551(7) 0.0068(5) 0.0065(6) 0.0241(6)
    N5 0.0430(5) 0.0359(5) 0.0405(5) 0.0118(4) 0.0081(4) 0.0140(4)
    C6 0.0494(6) 0.0326(5) 0.0367(5) 0.0152(4) 0.0084(5) 0.0084(4)
    C7 0.0546(7) 0.0358(5) 0.0382(6) 0.0146(5) 0.0078(5) 0.0103(4)
    C8 0.0482(6) 0.0444(6) 0.0377(6) 0.0121(5) 0.0051(5) 0.0134(5)
    C9 0.0442(6) 0.0520(7) 0.0340(5) 0.0147(5) 0.0057(5) 0.0088(5)
    C10 0.0513(7) 0.0448(6) 0.0381(6) 0.0186(5) 0.0072(5) 0.0044(5)
    C11 0.0524(7) 0.0340(5) 0.0428(6) 0.0173(5) 0.0050(5) 0.0054(4)
    C12 0.0426(6) 0.0437(6) 0.0313(5) 0.0159(5) 0.0085(4) 0.0052(4)
    C13 0.0522(7) 0.0612(8) 0.0453(7) 0.0092(6) 0.0095(6) 0.0198(6)
    C14 0.0506(8) 0.0878(12) 0.0531(8) -0.0009(8) 0.0129(7) 0.0152(8)
    C15 0.0437(7) 0.0943(13) 0.0579(9) 0.0186(8) 0.0040(7) -0.0083(9)
    C16 0.0676(10) 0.0737(11) 0.0762(12) 0.0361(9) -0.0170(9) -0.0025(9)
    C17 0.0611(8) 0.0498(8) 0.0610(9) 0.0184(6) -0.0082(7) 0.0106(6)
    C18 0.0411(6) 0.0313(5) 0.0414(6) 0.0105(4) 0.0015(4) 0.0084(4)
    C19 0.0370(5) 0.0329(5) 0.0356(5) 0.0105(4) 0.0036(4) 0.0089(4)
    C20 0.0416(6) 0.0327(5) 0.0477(6) 0.0089(4) -0.0004(5) 0.0127(5)
    C21 0.0359(5) 0.0349(5) 0.0482(6) 0.0065(4) 0.0014(5) 0.0157(5)
    C22 0.0417(6) 0.0369(5) 0.0362(5) 0.0129(4) 0.0036(4) 0.0060(4)
    C23 0.0425(6) 0.0337(5) 0.0344(5) 0.0112(4) 0.0042(4) 0.0074(4)
    C24 0.0872(12) 0.0493(8) 0.0610(9) 0.0243(8) 0.0164(8) 0.0236(7)
    C25 0.0695(10) 0.0806(11) 0.0418(7) 0.0277(8) 0.0139(7) 0.0017(7)
_geom_special_details
;
All esds (except the esd in the dihedral angle between two l.s. planes) are
estimated using the full covariance matrix. The cell esds are taken into
account individually in the estimation of esds in distances, angles and
torsion angles; correlations between esds in cell parameters are only used
when they are defined by crystal symmetry. An approximate (isotropic)
treatment of cell esds is used for estimating esds involving l.s. planes.
;
loop_
    _geom_bond_atom_site_label_1
    _geom_bond_atom_site_label_2
    _geom_bond_site_symmetry_2
    _geom_bond_distance
    _geom_bond_publ_flag
    S1 O2 1 1.4231(10) ?
    S1 O2 . 1.4231(10) ?
    S1 O1 . 1.4251(9) ?
    S1 O1 1 1.4251(9) ?
    S1 N5 . 1.6594(11) ?
    S1 C12 . 1.7515(13) ?
    O3 C8 . 1.3564(15) ?
    O3 C24 . 1.416(2) ?
    O4 C9 . 1.3587(15) ?
    O4 C25 . 1.4183(19) ?
    C1 C2 . 1.381(2) ?
    C1 C20 . 1.3872(18) ?
    C1 H1 . 0.93 ?
    C2 C3 . 1.375(3) ?
    C2 H2 . 0.93 ?
    C3 C4 . 1.390(2) ?
    C3 H3 . 0.93 ?
    C4 C21 . 1.3909(17) ?
    C4 H4 . 0.93 ?
    N5 C19 . 1.4321(14) ?
    N5 C21 . 1.4355(15) ?
    C6 C19 . 1.3705(15) ?
    C6 C23 . 1.4093(16) ?
    C6 H6 . 0.93 ?
    C7 C8 . 1.3637(17) ?
    C7 C23 . 1.4215(16) ?
    C7 H7 . 0.93 ?
    C8 C9 . 1.4289(19) ?
    C9 C10 . 1.3623(19) ?
    C10 C22 . 1.4177(17) ?
    C10 H10 . 0.93 ?
    C11 C18 . 1.3712(17) ?
    C11 C22 . 1.4060(17) ?
    C11 H11 . 0.93 ?
    C12 C17 . 1.3811(19) ?
    C12 C13 . 1.3816(19) ?
    C13 C14 . 1.380(2) ?
    C13 H13 . 0.93 ?
    C14 C15 . 1.376(3) ?
    C14 H14 . 0.93 ?
    C15 C16 . 1.376(3) ?
    C15 H15 . 0.93 ?
    C16 C17 . 1.381(2) ?
    C16 H16 . 0.93 ?
    C17 H17 . 0.93 ?
    C18 C19 . 1.4139(16) ?
    C18 C20 . 1.4494(16) ?
    C20 C21 . 1.3950(19) ?
    C22 C23 . 1.4196(17) ?
    C24 H24A . 0.96 ?
    C24 H24B . 0.96 ?
    C24 H24C . 0.96 ?
    C25 H25A . 0.96 ?
    C25 H25B . 0.96 ?
    C25 H25C . 0.96 ?
loop_
    _geom_angle_atom_site_label_1
    _geom_angle_atom_site_label_2
    _geom_angle_atom_site_label_3
    _geom_angle_site_symmetry_1
    _geom_angle_site_symmetry_3
    _geom_angle
    _geom_angle_publ_flag
    O2 S1 O1 . . 119.60(6) ?
    O2 S1 N5 . . 106.42(6) ?
    O1 S1 N5 . . 106.38(6) ?
    O2 S1 C12 1 . 109.08(6) ?
    O2 S1 C12 . . 109.08(6) ?
    O1 S1 C12 . . 109.33(6) ?
    O1 S1 C12 1 . 109.33(6) ?
    N5 S1 C12 . . 105.02(5) ?
    C8 O3 C24 . . 117.66(12) ?
    C9 O4 C25 . . 116.75(12) ?
    C2 C1 C20 . . 118.78(15) ?
    C2 C1 H1 . . 120.6 ?
    C20 C1 H1 . . 120.6 ?
    C3 C2 C1 . . 120.75(14) ?
    C3 C2 H2 . . 119.6 ?
    C1 C2 H2 . . 119.6 ?
    C2 C3 C4 . . 121.93(14) ?
    C2 C3 H3 . . 119.0 ?
    C4 C3 H3 . . 119.0 ?
    C3 C4 C21 . . 117.01(15) ?
    C3 C4 H4 . . 121.5 ?
    C21 C4 H4 . . 121.5 ?
    C19 N5 C21 . . 107.00(9) ?
    C19 N5 S1 . . 120.99(8) ?
    C21 N5 S1 . . 122.60(8) ?
    C19 C6 C23 . . 118.47(11) ?
    C19 C6 H6 . . 120.8 ?
    C23 C6 H6 . . 120.8 ?
    C8 C7 C23 . . 121.15(12) ?
    C8 C7 H7 . . 119.4 ?
    C23 C7 H7 . . 119.4 ?
    O3 C8 C7 . . 125.72(13) ?
    O3 C8 C9 . . 114.26(11) ?
    C7 C8 C9 . . 120.02(12) ?
    O4 C9 C10 . . 125.54(12) ?
    O4 C9 C8 . . 114.56(12) ?
    C10 C9 C8 . . 119.89(12) ?
    C9 C10 C22 . . 121.20(12) ?
    C9 C10 H10 . . 119.4 ?
    C22 C10 H10 . . 119.4 ?
    C18 C11 C22 . . 119.80(11) ?
    C18 C11 H11 . . 120.1 ?
    C22 C11 H11 . . 120.1 ?
    C17 C12 C13 . . 121.76(13) ?
    C17 C12 S1 . . 118.76(11) ?
    C13 C12 S1 . . 119.47(11) ?
    C14 C13 C12 . . 118.85(16) ?
    C14 C13 H13 . . 120.6 ?
    C12 C13 H13 . . 120.6 ?
    C15 C14 C13 . . 120.03(17) ?
    C15 C14 H14 . . 120.0 ?
    C13 C14 H14 . . 120.0 ?
    C14 C15 C16 . . 120.53(15) ?
    C14 C15 H15 . . 119.7 ?
    C16 C15 H15 . . 119.7 ?
    C15 C16 C17 . . 120.44(17) ?
    C15 C16 H16 . . 119.8 ?
    C17 C16 H16 . . 119.8 ?
    C12 C17 C16 . . 118.38(16) ?
    C12 C17 H17 . . 120.8 ?
    C16 C17 H17 . . 120.8 ?
    C11 C18 C19 . . 120.27(11) ?
    C11 C18 C20 . . 132.36(11) ?
    C19 C18 C20 . . 107.37(11) ?
    C6 C19 C18 . . 121.62(11) ?
    C6 C19 N5 . . 129.82(10) ?
    C18 C19 N5 . . 108.55(9) ?
    C1 C20 C21 . . 120.01(12) ?
    C1 C20 C18 . . 131.88(13) ?
    C21 C20 C18 . . 108.10(11) ?
    C4 C21 C20 . . 121.51(12) ?
    C4 C21 N5 . . 129.56(13) ?
    C20 C21 N5 . . 108.88(10) ?
    C11 C22 C10 . . 121.58(11) ?
    C11 C22 C23 . . 119.36(11) ?
    C10 C22 C23 . . 119.06(11) ?
    C6 C23 C22 . . 120.47(11) ?
    C6 C23 C7 . . 120.86(11) ?
    C22 C23 C7 . . 118.67(11) ?
    O3 C24 H24A . . 109.5 ?
    O3 C24 H24B . . 109.5 ?
    H24A C24 H24B . . 109.5 ?
    O3 C24 H24C . . 109.5 ?
    H24A C24 H24C . . 109.5 ?
    H24B C24 H24C . . 109.5 ?
    O4 C25 H25A . . 109.5 ?
    O4 C25 H25B . . 109.5 ?
    H25A C25 H25B . . 109.5 ?
    O4 C25 H25C . . 109.5 ?
    H25A C25 H25C . . 109.5 ?
    H25B C25 H25C . . 109.5 ?
loop_
    _geom_torsion_atom_site_label_1
    _geom_torsion_atom_site_label_2
    _geom_torsion_atom_site_label_3
    _geom_torsion_atom_site_label_4
    _geom_torsion_site_symmetry_1
    _geom_torsion_site_symmetry_2
    _geom_torsion_site_symmetry_3
    _geom_torsion_site_symmetry_4
    _geom_torsion
    _geom_torsion_publ_flag
    O2 S1 O1 O1 1 . . 1 0.00(16) ?
    O2 S1 O1 O1 . . . 1 0.00(16) ?
    N5 S1 O1 O1 . . . 1 0.00(14) ?
    C12 S1 O1 O1 . . . 1 0.00(17) ?
    O1 S1 O2 O2 . . . 1 0.00(14) ?
    O1 S1 O2 O2 1 . . 1 0.00(14) ?
    N5 S1 O2 O2 . . . 1 0.00(15) ?
    C12 S1 O2 O2 . . . 1 0.00(16) ?
    C20 C1 C2 C3 . . . . 0.9(2) ?
    C1 C2 C3 C4 . . . . -0.1(2) ?
    C2 C3 C4 C21 . . . . -0.8(2) ?
    O2 S1 N5 C19 1 . . . 49.36(10) ?
    O2 S1 N5 C19 . . . . 49.36(10) ?
    O1 S1 N5 C19 . . . . 177.92(9) ?
    O1 S1 N5 C19 1 . . . 177.92(9) ?
    C12 S1 N5 C19 . . . . -66.23(10) ?
    O2 S1 N5 C21 1 . . . -168.55(9) ?
    O2 S1 N5 C21 . . . . -168.55(9) ?
    O1 S1 N5 C21 . . . . -39.99(11) ?
    O1 S1 N5 C21 1 . . . -39.99(11) ?
    C12 S1 N5 C21 . . . . 75.86(10) ?
    C24 O3 C8 C7 . . . . -3.8(2) ?
    C24 O3 C8 C9 . . . . 175.91(13) ?
    C23 C7 C8 O3 . . . . -179.89(12) ?
    C23 C7 C8 C9 . . . . 0.4(2) ?
    C25 O4 C9 C10 . . . . 6.8(2) ?
    C25 O4 C9 C8 . . . . -172.91(13) ?
    O3 C8 C9 O4 . . . . -1.32(17) ?
    C7 C8 C9 O4 . . . . 178.41(12) ?
    O3 C8 C9 C10 . . . . 179.00(12) ?
    C7 C8 C9 C10 . . . . -1.3(2) ?
    O4 C9 C10 C22 . . . . -178.64(12) ?
    C8 C9 C10 C22 . . . . 1.0(2) ?
    O2 S1 C12 C17 1 . . . 170.30(11) ?
    O2 S1 C12 C17 . . . . 170.30(11) ?
    O1 S1 C12 C17 . . . . 37.83(12) ?
    O1 S1 C12 C17 1 . . . 37.83(12) ?
    N5 S1 C12 C17 . . . . -75.97(12) ?
    O2 S1 C12 C13 1 . . . -10.97(13) ?
    O2 S1 C12 C13 . . . . -10.97(13) ?
    O1 S1 C12 C13 . . . . -143.44(11) ?
    O1 S1 C12 C13 1 . . . -143.44(11) ?
    N5 S1 C12 C13 . . . . 102.76(11) ?
    C17 C12 C13 C14 . . . . -1.0(2) ?
    S1 C12 C13 C14 . . . . -179.69(12) ?
    C12 C13 C14 C15 . . . . 0.9(2) ?
    C13 C14 C15 C16 . . . . 0.0(3) ?
    C14 C15 C16 C17 . . . . -0.8(3) ?
    C13 C12 C17 C16 . . . . 0.2(2) ?
    S1 C12 C17 C16 . . . . 178.91(12) ?
    C15 C16 C17 C12 . . . . 0.7(3) ?
    C22 C11 C18 C19 . . . . 0.61(19) ?
    C22 C11 C18 C20 . . . . -179.99(12) ?
    C23 C6 C19 C18 . . . . -0.16(18) ?
    C23 C6 C19 N5 . . . . -178.68(11) ?
    C11 C18 C19 C6 . . . . -0.69(18) ?
    C20 C18 C19 C6 . . . . 179.78(11) ?
    C11 C18 C19 N5 . . . . 178.11(11) ?
    C20 C18 C19 N5 . . . . -1.42(13) ?
    C21 N5 C19 C6 . . . . -178.66(12) ?
    S1 N5 C19 C6 . . . . -31.42(17) ?
    C21 N5 C19 C18 . . . . 2.67(12) ?
    S1 N5 C19 C18 . . . . 149.90(9) ?
    C2 C1 C20 C21 . . . . -0.9(2) ?
    C2 C1 C20 C18 . . . . 179.24(14) ?
    C11 C18 C20 C1 . . . . 0.0(2) ?
    C19 C18 C20 C1 . . . . 179.45(14) ?
    C11 C18 C20 C21 . . . . -179.87(13) ?
    C19 C18 C20 C21 . . . . -0.41(13) ?
    C3 C4 C21 C20 . . . . 0.81(19) ?
    C3 C4 C21 N5 . . . . 178.13(12) ?
    C1 C20 C21 C4 . . . . 0.02(19) ?
    C18 C20 C21 C4 . . . . 179.91(11) ?
    C1 C20 C21 N5 . . . . -177.80(12) ?
    C18 C20 C21 N5 . . . . 2.09(13) ?
    C19 N5 C21 C4 . . . . 179.47(12) ?
    S1 N5 C21 C4 . . . . 32.88(17) ?
    C19 N5 C21 C20 . . . . -2.94(13) ?
    S1 N5 C21 C20 . . . . -149.53(9) ?
    C18 C11 C22 C10 . . . . -179.74(11) ?
    C18 C11 C22 C23 . . . . 0.28(19) ?
    C9 C10 C22 C11 . . . . -179.87(12) ?
    C9 C10 C22 C23 . . . . 0.11(19) ?
    C19 C6 C23 C22 . . . . 1.07(18) ?
    C19 C6 C23 C7 . . . . -179.10(12) ?
    C11 C22 C23 C6 . . . . -1.14(18) ?
    C10 C22 C23 C6 . . . . 178.88(11) ?
    C11 C22 C23 C7 . . . . 179.02(12) ?
    C10 C22 C23 C7 . . . . -0.95(18) ?
    C8 C7 C23 C6 . . . . -179.15(12) ?
    C8 C7 C23 C22 . . . . 0.7(2) ?
loop_
    _geom_hbond_atom_site_label_D
    _geom_hbond_atom_site_label_H
    _geom_hbond_atom_site_label_A
    _geom_hbond_site_symmetry_A
    _geom_hbond_distance_DH
    _geom_hbond_distance_HA
    _geom_hbond_distance_DA
    _geom_hbond_angle_DHA
    C4 H4 O1 1 0.93 2.34 2.9238(19) 120
    C6 H6 O2 1 0.93 2.37 2.9674(15) 122
    C2 H2 O2 1_545 0.93 2.55 3.3361(17) 143
    C24 H24C Cg1 2_765 0.96 2.84 3.727(2)   154
    C25 H25A Cg2 2_755 0.96 2.90 3.628(2)   134
data_global
_journal_date_recd_electronic     2010-03-12
_journal_date_accepted     2010-04-02
_journal_name_full     'Acta Crystallographica, Section E'
_journal_year     2010
_journal_volume     66
_journal_issue      5
_journal_page_first     o1071
_journal_page_last     o1071
_journal_paper_category     QO
_journal_coeditor_code     CI5059
_publ_contact_author_name     'Ponnuswamy M.N.'
_publ_contact_author_address
;
Centre of Advanced Study in Crystallography and Biophysics,
University of Madras,
Guindy Campus,
Chennai 600 025, India
;
_publ_contact_author_email     'mnpsy2004@yahoo.com'
_publ_contact_author_fax     '+91 44 2230 0122'
_publ_contact_author_phone     '91 44 2235 1367'
_publ_section_title
;
8,9-Dimethoxy-5-phenylsulfonyl-5<i>H</i>-benzo[<i>b</i>]carbazole
;
loop_
    _publ_author_name
    _publ_author_footnote
    _publ_author_address
    'Kavitha, T.' .
;
Centre of Advanced Study in Crystallography and Biophysics,
University of Madras, Guindy Campus, Chennai 600 025, India
;
    'Thenmozhi, M.' .
;
Centre of Advanced Study in Crystallography and Biophysics,
University of Madras, Guindy Campus, Chennai 600 025, India
;
    'Dhayalan, V.' .
;
Department of Organic Chemistry,
University of Madras,
Guindy Campus, Chennai 600 025,
India
;
    'Mohanakrishnan, A. K.' .
;
Department of Organic Chemistry,
University of Madras,
Guindy Campus, Chennai 600 025,
India
;
    'Ponnuswamy, M. N.' .
;
Centre of Advanced Study in Crystallography and Biophysics,
University of Madras, Guindy Campus, Chennai 600 025, India
;
