# Supplementary material for: 8,9-Dimeth­oxy-5-phenyl­sulfonyl-5H-benzo[b]carbazole
Source: Acta Crystallogr Sect E Struct Rep Online. 2010 Apr 14;66(Pt 5):o1071. doi: 10.1107/S160053681001247X (PMC2979030; doi:10.1107/S160053681001247X)
Supplement: Supplementary file 2 [file e-66-o1071-Isup2.hkl]

#
# h,k,l, Fc-squared, Fo-squared, sigma(Fo-squared) and status flag
#
data_I
_shelx_title ' vdxrd1 in P -1'
_shelx_refln_list_code          4
_shelx_F_calc_maximum       84.07
_exptl_crystal_F_000       436.00
_reflns_d_resolution_high  0.6466
 
loop_
 _symmetry_equiv_pos_as_xyz
 'x, y, z'
 '-x, -y, -z'
 
_cell_length_a     7.8606
_cell_length_b     9.5892
_cell_length_c    13.8846
_cell_angle_alpha 100.387
_cell_angle_beta   93.168
_cell_angle_gamma 105.883
 
_shelx_F_squared_multiplier     1.000
 
loop_
 _refln_index_h
 _refln_index_k
 _refln_index_l
 _refln_F_squared_calc
 _refln_F_squared_meas
 _refln_F_squared_sigma
 _refln_observed_status
   1   0   0      678.38      685.94     18.53 o
   2   0   0     1431.77     1546.84     11.67 o
   3   0   0       86.98      100.31      0.98 o
   4   0   0     1826.13     1896.10     15.63 o
   5   0   0      200.26      205.65      2.07 o
   6   0   0        7.86        7.39      0.69 o
   7   0   0        2.98        2.42      0.40 o
   8   0   0        9.12        8.07      0.58 o
   9   0   0        0.14       -0.54      0.54 o
  10   0   0       15.77       16.88      2.21 o
  11   0   0        0.12        0.87      1.22 o
 -11   1   0        0.77        3.36      1.45 o
 -10   1   0       19.47       22.71      1.68 o
  -9   1   0       13.77       11.83      0.96 o
  -8   1   0        6.67        4.68      0.53 o
  -7   1   0        5.31        6.61      0.51 o
  -6   1   0      115.94      116.84      1.45 o
  -5   1   0        7.21        8.19      0.32 o
  -4   1   0        0.12       -0.09      0.16 o
  -3   1   0        0.39       -0.22      0.22 o
  -2   1   0        5.27       12.72      0.35 o
   1   1   0      386.61      401.17      2.83 o
   2   1   0      345.19      373.20      2.92 o
   3   1   0     2008.89     2050.44     16.84 o
   4   1   0        1.92        0.65      0.27 o
   5   1   0       48.04       42.50      0.77 o
   6   1   0        1.25        0.43      0.28 o
   7   1   0       20.59       23.87      1.00 o
   8   1   0        0.50        0.13      0.48 o
   9   1   0       22.04       23.72      1.29 o
  10   1   0        7.12        9.88      1.63 o
 -11   2   0       12.98       14.73      1.75 o
 -10   2   0       12.28       16.03      1.52 o
  -9   2   0        0.38       -0.26      0.52 o
  -8   2   0        1.93        3.27      0.49 o
  -7   2   0       67.38       63.60      1.47 o
  -6   2   0       26.83       22.67      0.67 o
  -5   2   0       60.51       74.03      1.10 o
  -4   2   0      776.86      783.06      6.96 o
  -3   2   0      280.79      241.75      1.99 o
  -2   2   0      688.15      739.71      6.17 o
  -1   2   0        9.66       16.33      0.25 o
   0   2   0     3324.97     3526.50    136.34 o
   1   2   0     2047.83     2053.36     19.06 o
   2   2   0       29.84       35.08      0.40 o
   3   2   0       88.73       80.81      0.85 o
   4   2   0      391.74      383.56      3.69 o
   5   2   0        2.42        2.86      0.25 o
   6   2   0       12.85       15.39      0.55 o
   7   2   0        2.93        2.95      0.42 o
   8   2   0       35.65       40.06      1.59 o
   9   2   0        0.03        0.50      0.73 o
  10   2   0        2.21        0.35      0.80 o
 -11   3   0        0.17        0.26      1.05 o
 -10   3   0        2.70        3.52      0.89 o
  -9   3   0       29.07       30.19      1.39 o
  -8   3   0        4.06        2.40      0.54 o
  -7   3   0        1.37        0.91      0.39 o
  -6   3   0        2.11        2.53      0.42 o
  -5   3   0       41.87       43.11      0.73 o
  -4   3   0      292.00      306.74      2.91 o
  -3   3   0      201.16      206.01      1.98 o
  -2   3   0     1659.17     1712.86     14.69 o
  -1   3   0       13.09       20.69      0.28 o
   0   3   0        0.35       -0.22      0.22 o
   1   3   0      771.40      780.79      8.99 o
   2   3   0       20.35       28.23      0.64 o
   3   3   0        0.94        0.28      0.16 o
   4   3   0        0.38        0.03      0.16 o
   5   3   0      167.20      163.91      1.90 o
   6   3   0       28.57       27.74      0.67 o
   7   3   0       22.04       21.84      0.89 o
   8   3   0        1.07        1.05      0.61 o
   9   3   0       17.45       18.47      1.14 o
  10   3   0       18.60       20.62      2.41 o
 -11   4   0        1.68        1.59      0.94 o
 -10   4   0        4.79        4.71      1.02 o
  -9   4   0       13.40       12.69      1.04 o
  -8   4   0       80.18       75.56      2.00 o
  -7   4   0       22.53       21.97      0.77 o
  -6   4   0       61.83       55.21      0.94 o
  -5   4   0      224.01      253.10      2.81 o
  -4   4   0      399.77      380.78      3.38 o
  -3   4   0     1337.70     1467.86     13.35 o
  -2   4   0      344.64      389.66      3.93 o
  -1   4   0      315.73      371.73      4.66 o
   0   4   0      278.68      263.20      5.58 o
   1   4   0        0.02       -0.01      0.32 o
   2   4   0       48.01       58.63      1.07 o
   3   4   0        2.86        2.25      0.21 o
   4   4   0      330.45      327.30      4.42 o
   5   4   0      154.30      150.21      2.73 o
   6   4   0        0.87        0.86      0.59 o
   7   4   0        7.68        7.24      1.13 o
   8   4   0       17.13       21.15      2.07 o
   9   4   0       13.62        8.74      1.74 o
  10   4   0        1.00        1.23      0.95 o
 -12   5   0        1.25        3.13      2.20 o
 -11   5   0        3.01        2.32      1.23 o
 -10   5   0       48.05       51.16      2.10 o
  -9   5   0       53.28       51.59      1.77 o
  -8   5   0        3.25        2.29      0.69 o
  -7   5   0        0.00       -0.29      0.39 o
  -6   5   0      176.13      165.88      2.07 o
  -5   5   0      135.83      125.62      2.02 o
  -4   5   0        4.75        4.13      0.24 o
  -3   5   0       12.29       20.91      0.48 o
  -2   5   0       98.65      125.34      1.28 o
  -1   5   0       16.96        8.88      0.27 o
   0   5   0       20.30       27.19      0.79 o
   1   5   0       36.96       38.95      1.49 o
   2   5   0        3.29        3.99      0.31 o
   3   5   0       32.10       30.81      0.63 o
   4   5   0      422.64      424.22      7.32 o
   5   5   0       33.79       32.55      1.33 o
   6   5   0        2.43        0.61      0.90 o
   7   5   0        5.25        4.57      1.04 o
   8   5   0        0.75        0.84      1.09 o
   9   5   0        1.00        0.40      0.88 o
 -12   6   0        0.22       -1.85      1.85 o
 -11   6   0        1.33        0.63      1.20 o
 -10   6   0        3.49        4.02      1.21 o
  -9   6   0        0.13        1.12      0.67 o
  -8   6   0       14.40       12.23      0.92 o
  -7   6   0       56.09       53.55      1.43 o
  -6   6   0       20.41       18.56      0.75 o
  -5   6   0       76.30       73.87      1.11 o
  -4   6   0      244.40      228.62      2.40 o
  -3   6   0      573.70      634.39      5.31 o
  -2   6   0      119.63      118.94      1.33 o
  -1   6   0       19.61       19.25      0.40 o
   0   6   0      617.95      639.31      8.82 o
   1   6   0        0.38        0.34      0.48 o
   2   6   0       26.28       28.96      1.44 o
   3   6   0       22.17       20.91      0.63 o
   4   6   0       59.84       59.92      1.44 o
   5   6   0        1.57        0.61      0.44 o
   6   6   0        2.49        1.62      0.75 o
   7   6   0       15.21       13.01      1.54 o
   8   6   0        3.24        3.96      0.93 o
   9   6   0        0.64        1.05      1.28 o
 -11   7   0        0.05        0.20      1.05 o
 -10   7   0       31.42       34.75      2.25 o
  -9   7   0       17.62       19.93      2.17 o
  -8   7   0       11.87        9.71      1.23 o
  -7   7   0      112.66      110.22      3.25 o
  -6   7   0      274.35      269.11      3.91 o
  -5   7   0      183.94      195.00      2.68 o
  -4   7   0      125.50      140.29      1.59 o
  -3   7   0      156.53      159.65      1.58 o
  -2   7   0      224.52      223.90      2.76 o
  -1   7   0      261.90      272.15      3.57 o
   0   7   0       15.24       16.21      0.57 o
   1   7   0      178.81      173.87      4.89 o
   2   7   0       22.25       19.31      1.91 o
   3   7   0        1.55        1.16      0.43 o
   4   7   0        0.98        1.24      0.33 o
   5   7   0        0.02       -0.38      0.38 o
   6   7   0       15.59       16.29      1.49 o
   7   7   0       25.10       24.27      1.45 o
   8   7   0        4.92        3.86      1.23 o
 -11   8   0        3.41        2.07      1.07 o
 -10   8   0        5.40        3.97      1.13 o
  -9   8   0        0.54        0.54      0.96 o
  -8   8   0       33.06       34.15      1.92 o
  -7   8   0       88.00       75.91      2.20 o
  -6   8   0       10.24       11.84      0.69 o
  -5   8   0       36.81       34.56      1.00 o
  -4   8   0      286.76      261.94      2.79 o
  -3   8   0      166.53      150.71      2.56 o
  -2   8   0      227.54      239.58      3.67 o
  -1   8   0       13.40       14.45      0.77 o
   0   8   0     1184.00     1155.71     33.09 o
   1   8   0      245.49      242.14      6.23 o
   2   8   0      165.84      160.78      6.74 o
   3   8   0        1.30        1.22      1.23 o
   4   8   0        0.48       -0.49      0.49 o
   5   8   0        0.22       -0.50      0.64 o
   6   8   0        1.51        0.21      0.86 o
   7   8   0        0.52        0.08      0.83 o
 -10   9   0        1.33        1.05      1.46 o
  -9   9   0       12.96       12.95      2.08 o
  -8   9   0        7.94        7.32      1.52 o
  -7   9   0        0.15        0.19      0.74 o
  -6   9   0       63.37       59.46      1.81 o
  -5   9   0       49.79       47.02      1.49 o
  -4   9   0       28.87       28.34      1.09 o
  -3   9   0       97.64       93.38      1.86 o
  -2   9   0       17.92       16.49      0.74 o
  -1   9   0      229.42      225.05      4.55 o
   0   9   0      176.94      167.60      6.72 o
   1   9   0       44.15       44.81      3.19 o
   2   9   0       29.12       27.99      2.61 o
   3   9   0        7.77        9.57      1.88 o
   4   9   0        0.61        0.05      0.38 o
   5   9   0       10.04        9.59      1.09 o
   6   9   0        7.16        5.13      1.05 o
  -9  10   0        0.13       -0.17      1.28 o
  -8  10   0        5.72        5.19      1.39 o
  -7  10   0        7.02        5.76      1.00 o
  -6  10   0       10.58       11.06      1.02 o
  -5  10   0        1.20        1.23      0.66 o
  -4  10   0       11.40       12.33      1.13 o
  -3  10   0       70.60       79.12      2.01 o
  -2  10   0       19.29       17.48      0.87 o
  -1  10   0       11.98       11.37      0.64 o
   1  10   0       30.64       32.46      2.67 o
   2  10   0        1.20        2.08      1.38 o
   3  10   0        5.05        7.69      1.87 o
   4  10   0       16.48       17.24      0.86 o
   5  10   0        3.99        2.77      0.82 o
  -9  11   0       17.07       17.22      2.19 o
  -8  11   0       16.56       19.69      2.06 o
  -7  11   0        6.22        5.88      1.01 o
  -6  11   0        0.01       -0.40      0.61 o
  -5  11   0        6.08        7.06      1.43 o
  -4  11   0       73.66       83.98      2.92 o
  -3  11   0        2.13        2.48      0.97 o
  -2  11   0       64.34       59.25      1.83 o
  -1  11   0        0.53       -0.17      0.37 o
   0  11   0        0.02       -0.08      0.27 o
   1  11   0        2.53        1.22      1.22 o
   4  11   0        1.35        1.29      0.42 o
  -8  12   0        2.79        2.82      1.24 o
  -7  12   0        3.09        0.37      0.77 o
  -6  12   0        0.45        1.82      1.41 o
  -5  12   0       51.94       57.46      3.40 o
  -4  12   0        0.78        0.27      1.03 o
  -3  12   0       65.56       63.08      3.15 o
  -2  12   0        2.61        3.33      0.97 o
  -1  12   0        6.05        4.66      1.26 o
   0  12   0        7.42        7.04      0.58 o
  -7  13   0        0.70       -1.23      1.43 o
  -6  13   0        1.75        2.16      1.47 o
  -5  13   0        0.22       -0.18      1.22 o
  -4  13   0        0.00       -0.74      0.98 o
  -3  13   0        0.18       -0.24      0.90 o
  -2  13   0        2.82        2.58      0.95 o
  -1  13   0        6.07        6.27      1.04 o
   0  13   0        0.00        0.63      0.40 o
  -5  14   0        2.98        2.89      1.30 o
   3 -14   1        1.50        1.38      0.97 o
   4 -14   1        3.34        5.26      1.26 o
   5 -14   1        7.85       10.53      1.66 o
   6 -14   1        8.72        9.83      1.72 o
   0 -13   1        0.00        0.32      0.74 o
   1 -13   1        0.00        0.76      0.74 o
   2 -13   1        2.35        1.14      0.87 o
   3 -13   1        7.03        7.60      1.40 o
   4 -13   1       15.38       16.37      1.95 o
   5 -13   1        5.75        4.50      1.53 o
   6 -13   1        1.71       -0.55      1.31 o
   7 -13   1        0.10       -0.28      1.58 o
   0 -12   1        1.21        1.52      0.37 o
   1 -12   1        9.65       10.32      0.72 o
   2 -12   1        9.33        7.22      0.98 o
   3 -12   1        0.25        0.33      1.03 o
   4 -12   1       20.20       23.68      1.69 o
   5 -12   1       36.76       41.99      2.91 o
   6 -12   1        2.32        3.91      1.61 o
   7 -12   1       58.68       63.02      4.76 o
   8 -12   1       11.24       13.85      1.75 o
  -4 -11   1        0.11       -0.01      0.38 o
  -1 -11   1       13.44       12.50      1.99 o
   0 -11   1        0.00       -0.13      0.31 o
   1 -11   1        0.04       -0.36      0.36 o
   2 -11   1        0.63       -0.15      0.46 o
   3 -11   1        5.27        4.46      0.94 o
   4 -11   1       19.40       17.89      1.37 o
   5 -11   1        8.15        9.62      1.17 o
   6 -11   1      108.42      111.47      4.88 o
   7 -11   1        6.37        7.09      1.06 o
   8 -11   1        2.40        2.04      1.32 o
   9 -11   1       10.71       10.57      1.90 o
  -5 -10   1        0.96        0.58      0.75 o
  -4 -10   1        4.07        4.27      0.55 o
  -3 -10   1       12.91       12.99      0.62 o
  -2 -10   1       37.08       34.98      3.06 o
  -1 -10   1        0.00        1.09      1.09 o
   0 -10   1        2.76        3.13      0.36 o
   1 -10   1        8.54        9.59      0.82 o
   2 -10   1       55.07       53.87      1.52 o
   3 -10   1        7.77       10.02      0.74 o
   4 -10   1        1.00        0.26      1.26 o
   5 -10   1       29.83       31.98      1.20 o
   6 -10   1        7.58        8.28      0.84 o
   7 -10   1       22.92       23.85      3.43 o
   8 -10   1       17.96       16.64      1.92 o
   9 -10   1        1.65        1.34      1.34 o
  -6  -9   1        1.06        0.95      0.81 o
  -5  -9   1        0.78        0.86      0.74 o
  -4  -9   1        9.66        8.61      0.61 o
  -3  -9   1        5.10        5.20      0.41 o
  -2  -9   1       32.18       33.26      2.82 o
  -1  -9   1       41.35       41.52      2.84 o
   0  -9   1        8.26       10.49      1.90 o
   1  -9   1       95.27       94.70      2.00 o
   2  -9   1      538.30      493.96      7.06 o
   3  -9   1      243.11      229.62      3.67 o
   4  -9   1        3.91        0.75      0.76 o
   5  -9   1       18.08       13.06      0.89 o
   6  -9   1      108.56      109.57      2.61 o
   7  -9   1       27.67       26.73      1.67 o
   8  -9   1        7.01        9.10      1.66 o
   9  -9   1        5.75        4.13      1.62 o
  10  -9   1        9.15        6.82      1.87 o
  -7  -8   1        1.94        0.77      0.83 o
  -6  -8   1       25.17       21.19      1.74 o
  -5  -8   1        8.21        6.98      0.66 o
  -4  -8   1       29.74       28.82      1.03 o
  -3  -8   1        7.34        7.04      0.43 o
  -2  -8   1        1.86        1.38      0.88 o
  -1  -8   1       11.64       10.19      1.70 o
   0  -8   1      254.76      238.01      5.02 o
   1  -8   1      373.35      347.69      4.99 o
   2  -8   1     1500.94     1440.00     19.43 o
   3  -8   1      113.43      127.20      1.60 o
   4  -8   1      114.55      126.86      1.47 o
   5  -8   1      156.17      152.27      2.37 o
   6  -8   1      134.14      122.34      2.60 o
   7  -8   1        1.82       -0.07      0.64 o
   8  -8   1       11.70       13.42      1.42 o
   9  -8   1       18.98       18.09      1.60 o
  10  -8   1       15.43       16.09      1.83 o
  11  -8   1        2.21        0.62      1.19 o
  -8  -7   1        3.84        3.81      1.24 o
  -7  -7   1        2.05        1.18      0.77 o
  -6  -7   1       28.02       26.92      1.32 o
  -5  -7   1      117.06      115.05      2.18 o
  -4  -7   1       47.98       47.63      1.74 o
  -3  -7   1       16.90       17.84      0.58 o
  -2  -7   1       56.82       57.61      2.30 o
  -1  -7   1       33.53       35.00      1.65 o
   0  -7   1        3.37        4.70      0.49 o
   1  -7   1      296.93      279.66      4.77 o
   2  -7   1      302.45      318.44      3.76 o
   3  -7   1      227.30      232.27      2.45 o
   4  -7   1       42.61       38.67      0.77 o
   5  -7   1       62.55       57.60      1.05 o
   6  -7   1      147.13      148.24      2.47 o
   7  -7   1       55.75       56.27      2.10 o
   8  -7   1       54.45       53.74      2.33 o
   9  -7   1       31.70       37.99      2.21 o
  10  -7   1        2.23        3.58      1.24 o
  11  -7   1        2.66        2.29      1.23 o
  -9  -6   1        1.18        3.00      1.38 o
  -8  -6   1        0.03       -0.75      0.75 o
  -7  -6   1       12.17       13.43      1.11 o
  -6  -6   1        5.25        5.52      0.69 o
  -5  -6   1        0.93        0.14      0.47 o
  -4  -6   1        3.20        2.96      0.35 o
  -3  -6   1       10.05        9.40      0.38 o
  -2  -6   1       59.09       60.97      1.30 o
  -1  -6   1        1.11        0.12      0.77 o
   0  -6   1      127.98      146.90      2.25 o
   1  -6   1        8.66        8.99      0.36 o
   2  -6   1      323.50      317.99      3.69 o
   3  -6   1       71.35       78.48      1.04 o
   4  -6   1       91.09       89.24      1.28 o
   5  -6   1      179.10      179.27      2.34 o
   6  -6   1      206.30      203.99      2.82 o
   7  -6   1       27.18       23.96      0.98 o
   8  -6   1        0.01        0.50      0.58 o
   9  -6   1        9.22       11.02      0.97 o
  10  -6   1        1.25        2.31      1.94 o
  11  -6   1        2.94        1.98      1.18 o
  -9  -5   1        3.48        4.68      1.04 o
  -8  -5   1        8.52        9.50      1.64 o
  -7  -5   1        0.09        0.09      0.83 o
  -6  -5   1       25.49       27.89      1.55 o
  -5  -5   1        4.96        4.89      0.52 o
  -4  -5   1       35.59       29.14      1.42 o
  -3  -5   1       82.21       87.30      1.23 o
  -2  -5   1      173.47      190.69      2.46 o
  -1  -5   1       41.20       55.95      1.22 o
   0  -5   1       78.01       90.00      1.26 o
   1  -5   1       16.39       15.28      0.35 o
   2  -5   1       88.61       89.25      1.10 o
   3  -5   1       16.75       11.20      0.41 o
   4  -5   1      123.44      141.79      1.60 o
   5  -5   1        4.71        6.12      0.32 o
   6  -5   1      370.24      345.97      4.94 o
   7  -5   1        8.29        9.05      0.60 o
   8  -5   1       18.45       21.10      1.11 o
   9  -5   1        6.96        8.48      0.94 o
  10  -5   1       16.35       17.76      1.39 o
  11  -5   1       14.31       16.34      1.43 o
 -10  -4   1        2.00        2.35      1.22 o
  -9  -4   1        1.80        1.29      0.93 o
  -8  -4   1       10.56       11.06      1.64 o
  -7  -4   1      101.17       92.39      3.15 o
  -6  -4   1       28.76       29.92      1.34 o
  -5  -4   1       15.69       17.58      0.82 o
  -4  -4   1       29.42       32.77      0.85 o
  -3  -4   1      126.62      130.80      1.66 o
  -2  -4   1        0.33       -0.10      0.17 o
  -1  -4   1       93.05      112.42      2.45 o
   0  -4   1      866.70      912.42     10.98 o
   1  -4   1      153.39      171.14      1.88 o
   2  -4   1      137.80      114.99      1.22 o
   3  -4   1      969.10     1075.24      9.86 o
   4  -4   1      552.58      541.73      4.94 o
   5  -4   1      853.22      894.10      8.35 o
   6  -4   1       67.04       61.71      1.04 o
   7  -4   1      144.56      138.56      2.46 o
   8  -4   1       26.30       23.92      1.20 o
   9  -4   1        5.78        7.31      0.89 o
  10  -4   1        3.50        3.05      1.10 o
  11  -4   1        0.11        1.51      0.91 o
 -10  -3   1        0.98        0.18      1.20 o
  -9  -3   1        9.59        8.28      0.90 o
  -8  -3   1       96.30       99.06      2.76 o
  -7  -3   1       33.94       32.24      1.27 o
  -6  -3   1       28.13       31.81      0.92 o
  -5  -3   1       22.08       24.65      0.62 o
  -4  -3   1       58.33       50.69      1.12 o
  -3  -3   1      113.69      106.11      1.33 o
  -2  -3   1       11.85        8.05      0.21 o
  -1  -3   1       14.42       12.68      0.32 o
   0  -3   1      238.90      281.35      3.23 o
   1  -3   1       58.90       48.24      0.51 o
   2  -3   1      465.65      439.84      4.35 o
   3  -3   1       25.98       34.02      0.54 o
   4  -3   1      488.59      512.83      4.95 o
   5  -3   1       80.35       86.79      1.32 o
   6  -3   1      602.55      581.10      6.44 o
   7  -3   1       26.23       26.49      1.20 o
   8  -3   1        4.57        3.57      0.60 o
   9  -3   1        3.11        3.93      0.78 o
  10  -3   1       10.36       10.77      1.35 o
  11  -3   1        4.68        7.01      1.27 o
 -11  -2   1        0.15        0.68      2.03 o
 -10  -2   1        0.00       -0.60      0.78 o
  -9  -2   1        3.65        4.93      0.89 o
  -8  -2   1       11.02       13.07      1.01 o
  -7  -2   1        9.05        9.30      0.62 o
  -6  -2   1       10.20        9.97      0.47 o
  -5  -2   1       51.26       41.48      0.74 o
  -4  -2   1      269.05      274.55      2.73 o
  -3  -2   1      200.24      193.75      1.70 o
  -2  -2   1      479.42      468.29      3.92 o
  -1  -2   1        1.28        1.34      0.11 o
   0  -2   1       30.72       34.89      0.45 o
   1  -2   1     3163.12     3095.33     31.73 o
   2  -2   1     1155.46     1178.80     10.75 o
   3  -2   1       14.29       15.94      0.35 o
   4  -2   1        9.28        9.20      0.50 o
   5  -2   1      368.24      327.30      3.87 o
   6  -2   1       55.87       56.37      1.00 o
   7  -2   1       40.64       40.07      1.06 o
   8  -2   1       20.87       21.32      0.86 o
   9  -2   1       41.49       38.79      1.34 o
  10  -2   1        4.10        5.81      1.15 o
  11  -2   1        4.66        4.63      1.19 o
 -11  -1   1        4.96        0.10      1.65 o
 -10  -1   1        0.01       -0.37      1.14 o
  -9  -1   1        2.50        1.70      0.85 o
  -8  -1   1       33.05       31.49      1.09 o
  -7  -1   1       16.49       16.37      0.64 o
  -6  -1   1       12.12       13.05      0.42 o
  -5  -1   1      305.46      297.52      3.01 o
  -4  -1   1        4.51        3.88      0.22 o
  -3  -1   1       22.55       26.05      0.44 o
  -2  -1   1      349.47      393.59      2.92 o
  -1  -1   1     1266.55     1287.50     10.19 o
   0  -1   1      580.97      499.60     13.04 o
   1  -1   1       23.57       24.74      0.32 o
   2  -1   1     3401.11     3574.87     30.81 o
   3  -1   1     3811.96     4020.43     36.65 o
   4  -1   1       15.59       13.22      0.41 o
   5  -1   1        7.36       10.34      0.64 o
   6  -1   1       24.48       24.01      0.59 o
   7  -1   1        7.85        8.55      0.57 o
   8  -1   1       33.11       34.15      1.04 o
   9  -1   1        0.05       -0.49      0.49 o
  10  -1   1        8.95       15.50      1.47 o
  11  -1   1        0.18       -0.55      1.19 o
 -11   0   1        0.00       -0.26      1.19 o
 -10   0   1        0.49        1.98      1.36 o
  -9   0   1        2.67        1.82      0.68 o
  -8   0   1        3.34        2.83      0.48 o
  -7   0   1        2.13        3.14      0.42 o
  -6   0   1        8.20        5.75      0.37 o
  -5   0   1       31.72       36.10      0.60 o
  -4   0   1      190.33      193.93      2.03 o
  -3   0   1     1356.26     1375.04     10.42 o
  -2   0   1     3572.17     3609.75     25.47 o
  -1   0   1      800.36      825.00      6.55 o
   0   0   1       54.11       -0.01      0.01 o
   1   0   1     1448.23     1535.19     13.44 o
   3   0   1     2745.45     3078.27     27.98 o
   4   0   1      651.84      722.74      6.44 o
   5   0   1        0.79        0.80      0.26 o
   6   0   1      254.14      241.04      2.60 o
   7   0   1        2.89        2.10      0.43 o
   8   0   1        1.54        1.64      0.51 o
   9   0   1        4.64        3.12      0.89 o
  10   0   1        0.15        0.26      1.16 o
  11   0   1        0.18       -0.92      1.10 o
 -11   1   1        0.10        1.84      1.41 o
 -10   1   1       13.38       14.31      1.46 o
  -9   1   1       23.88       21.08      1.01 o
  -8   1   1       11.59       14.26      0.71 o
  -7   1   1       10.79        6.93      0.51 o
  -6   1   1       40.06       42.77      0.84 o
  -5   1   1       31.93       27.29      0.62 o
  -4   1   1      524.26      514.10      5.82 o
  -3   1   1      901.35      962.61      7.35 o
  -2   1   1      521.24      553.72      4.09 o
  -1   1   1     1116.11     1184.65      8.67 o
   0   1   1      371.84      388.13      4.51 o
   1   1   1     6634.81     7101.22     74.23 o
   2   1   1      322.02      391.76      3.49 o
   3   1   1     1022.10     1039.53      8.63 o
   4   1   1      101.10      101.57      1.24 o
   5   1   1      122.35      121.60      1.45 o
   6   1   1       17.82       13.89      0.51 o
   7   1   1        9.50        9.97      0.57 o
   8   1   1        6.15        5.38      0.62 o
   9   1   1        0.50        0.26      0.63 o
  10   1   1        4.42        2.48      1.31 o
 -12   2   1        0.38        2.22      1.84 o
 -11   2   1        0.80       -0.30      1.00 o
 -10   2   1       17.03       17.68      1.59 o
  -9   2   1       28.74       29.29      1.25 o
  -8   2   1       18.45       15.75      0.72 o
  -7   2   1        1.12        0.46      0.37 o
  -6   2   1        2.11        1.70      0.26 o
  -5   2   1       33.26       34.83      0.66 o
  -4   2   1      184.41      208.56      1.98 o
  -3   2   1      166.97      187.09      1.66 o
  -2   2   1      195.52      170.43      1.30 o
  -1   2   1     2172.43     2264.65     17.38 o
   0   2   1     4451.88     4780.32     56.43 o
   1   2   1      416.52      409.97      4.13 o
   2   2   1      982.30     1021.05      8.13 o
   3   2   1      226.89      228.42      2.43 o
   4   2   1        9.15        7.63      0.28 o
   5   2   1       60.29       57.97      0.85 o
   6   2   1       62.04       63.69      1.05 o
   7   2   1        0.95        0.95      0.36 o
   8   2   1        9.79       10.28      0.80 o
   9   2   1        3.08        3.56      0.87 o
  10   2   1        0.84        1.55      0.85 o
 -12   3   1        0.10        3.02      2.01 o
 -11   3   1        8.91       10.43      1.49 o
 -10   3   1        0.00       -0.40      0.73 o
  -9   3   1       26.92       26.59      1.48 o
  -8   3   1        3.20        3.15      0.56 o
  -7   3   1       10.50        7.79      0.54 o
  -6   3   1        7.81       11.01      0.51 o
  -5   3   1       63.21       59.90      1.13 o
  -4   3   1      256.74      296.51      2.98 o
  -3   3   1        0.34        0.38      0.15 o
  -2   3   1       18.72       35.12      0.43 o
  -1   3   1     1737.18     1908.94     14.75 o
   0   3   1      753.35      742.05     10.29 o
   1   3   1      221.95      228.09      4.06 o
   2   3   1       31.92       27.12      0.65 o
   3   3   1      222.93      231.82      2.48 o
   4   3   1       70.70       65.72      0.89 o
   5   3   1       53.22       46.16      0.71 o
   6   3   1       19.87       18.98      0.56 o
   7   3   1       50.11       51.34      1.86 o
   8   3   1        6.56        7.59      0.77 o
   9   3   1        1.13        1.27      1.26 o
  10   3   1        0.07       -1.00      1.48 o
 -12   4   1        0.76       -1.71      1.71 o
 -11   4   1       12.69       13.42      1.33 o
 -10   4   1       29.83       31.30      1.70 o
  -9   4   1        0.90        0.66      0.84 o
  -8   4   1        2.97        3.07      0.68 o
  -7   4   1        1.52        1.73      0.43 o
  -6   4   1      340.11      318.35      3.80 o
  -5   4   1      217.78      232.38      3.04 o
  -4   4   1       48.83       48.86      0.67 o
  -3   4   1      708.61      912.37      7.57 o
  -2   4   1      672.65      707.81      6.17 o
  -1   4   1      512.64      575.39      5.97 o
   0   4   1       55.17       62.38      1.33 o
   1   4   1       34.39       42.23      1.43 o
   2   4   1       85.57       91.56      1.66 o
   3   4   1       45.67       45.79      0.81 o
   4   4   1      162.15      151.92      2.30 o
   5   4   1        1.71        1.25      0.76 o
   6   4   1       34.31       34.90      1.70 o
   7   4   1        8.11        6.65      1.06 o
   8   4   1        8.05        8.57      1.51 o
   9   4   1        2.20        1.71      1.34 o
  10   4   1        1.26        1.40      1.34 o
 -12   5   1        9.14        9.71      2.83 o
 -11   5   1       10.05       12.69      1.52 o
 -10   5   1        0.42       -0.04      0.87 o
  -9   5   1       37.41       37.78      1.54 o
  -8   5   1       77.85       78.79      2.07 o
  -7   5   1      176.05      165.67      2.56 o
  -6   5   1      139.05      138.58      1.98 o
  -5   5   1      222.04      221.60      2.37 o
  -4   5   1        6.40       13.16      0.35 o
  -3   5   1      426.49      423.62      3.84 o
  -2   5   1      433.32      453.13      3.93 o
  -1   5   1       98.80       91.23      1.17 o
   0   5   1       14.55       21.49      0.43 o
   1   5   1       30.02       45.05      1.77 o
   2   5   1      145.37      153.43      3.97 o
   3   5   1      104.71      101.48      1.63 o
   4   5   1        9.67       13.13      1.07 o
   5   5   1        1.67        1.96      0.44 o
   6   5   1      109.01      103.74      3.22 o
   7   5   1       59.19       59.25      3.58 o
   8   5   1        1.24        1.31      1.21 o
   9   5   1        0.12        0.17      1.04 o
 -12   6   1        0.00        0.52      1.79 o
 -11   6   1        1.57        1.57      0.97 o
 -10   6   1        0.45        0.83      1.06 o
  -9   6   1        0.04        1.22      0.77 o
  -8   6   1       39.97       39.81      1.48 o
  -7   6   1        1.84        1.79      0.50 o
  -6   6   1       78.60       72.35      1.57 o
  -5   6   1       14.25       14.74      0.49 o
  -4   6   1      107.49      101.17      1.19 o
  -3   6   1      368.50      370.27      3.20 o
  -2   6   1      540.49      524.63      5.52 o
  -1   6   1      277.48      312.66      3.61 o
   0   6   1        0.10        0.73      1.06 o
   1   6   1       17.88       17.05      1.56 o
   2   6   1      223.62      232.86     15.83 o
   3   6   1       16.32       17.20      0.58 o
   4   6   1       19.46       19.50      1.27 o
   5   6   1       13.66       12.40      0.79 o
   6   6   1       17.29       17.59      1.33 o
   7   6   1        0.12        0.88      1.04 o
   8   6   1        3.29        2.73      1.24 o
   9   6   1        3.86        2.33      1.44 o
 -11   7   1        0.83       -0.15      0.90 o
 -10   7   1       16.07       14.59      1.31 o
  -9   7   1       27.14       26.23      1.48 o
  -8   7   1       26.18       27.18      1.77 o
  -7   7   1       90.77       85.55      2.41 o
  -6   7   1       75.15       70.72      2.45 o
  -5   7   1      675.60      650.48      7.01 o
  -4   7   1      227.68      235.80      2.29 o
  -3   7   1      275.07      304.44      2.68 o
  -2   7   1       43.51       52.18      0.91 o
  -1   7   1      246.54      251.38      3.25 o
   0   7   1       58.96       60.64      2.99 o
   1   7   1      212.20      212.85      7.84 o
   2   7   1        2.41        1.60      1.09 o
   3   7   1      240.03      238.02      6.24 o
   4   7   1        0.02       -0.10      0.58 o
   5   7   1        5.76        4.90      0.64 o
   6   7   1        0.83        0.10      0.83 o
   7   7   1        1.34       -0.08      1.04 o
 -11   8   1        3.74        3.24      1.32 o
 -10   8   1        0.58       -0.85      0.85 o
  -9   8   1        0.63        1.43      0.81 o
  -8   8   1        4.52        2.74      0.78 o
  -7   8   1       33.49       29.97      1.24 o
  -6   8   1      111.03      111.53      4.08 o
  -5   8   1       25.10       22.91      1.09 o
  -4   8   1        0.93       -0.24      0.24 o
  -3   8   1       43.12       37.26      1.06 o
  -2   8   1      482.22      448.85      6.40 o
  -1   8   1       44.21       34.81      0.96 o
   1   8   1        2.50        4.01      1.30 o
   2   8   1      661.01      656.69     21.48 o
   3   8   1       37.82       36.58      2.96 o
   4   8   1       80.64       76.99      2.58 o
   5   8   1        1.08        0.12      0.48 o
   6   8   1        0.23       -0.81      0.81 o
   7   8   1        1.31        0.65      0.86 o
 -10   9   1        3.07        0.67      1.38 o
  -9   9   1        0.02       -1.25      1.25 o
  -8   9   1        2.26        0.49      1.16 o
  -7   9   1       16.42       15.48      1.30 o
  -6   9   1        1.14        0.42      0.70 o
  -5   9   1       16.92       17.60      1.09 o
  -4   9   1       33.79       31.73      0.84 o
  -3   9   1       97.90      105.03      2.00 o
  -2   9   1        9.02        9.57      0.69 o
  -1   9   1       46.67       39.03      1.16 o
   1   9   1      200.41      196.22      7.79 o
   2   9   1       19.84       19.35      2.23 o
   3   9   1       29.44       32.07      2.82 o
   4   9   1        8.99        7.71      0.58 o
   5   9   1        0.10       -0.17      0.73 o
   6   9   1        0.64        0.37      0.84 o
  -9  10   1        2.97        1.40      1.42 o
  -8  10   1        0.26        0.35      1.12 o
  -7  10   1        7.50        6.75      1.02 o
  -6  10   1       19.31       20.79      1.30 o
  -5  10   1        0.31       -0.09      0.39 o
  -4  10   1        0.00       -0.76      0.76 o
  -3  10   1        3.31        2.89      0.66 o
  -2  10   1       27.97       25.31      1.10 o
  -1  10   1        2.77        3.25      0.78 o
   0  10   1        8.27        6.82      0.74 o
   1  10   1       37.72       39.43      2.94 o
   2  10   1        8.19        6.43      1.69 o
   3  10   1        3.67        1.94      1.47 o
   4  10   1        2.40        1.70      0.46 o
   5  10   1        2.01        3.10      0.85 o
  -9  11   1        0.89        0.19      1.37 o
  -8  11   1        6.28        4.95      1.35 o
  -7  11   1       22.01       21.56      2.27 o
  -6  11   1        0.39        0.44      0.43 o
  -5  11   1        0.04       -0.31      1.01 o
  -4  11   1       10.21        9.88      1.47 o
  -3  11   1       19.37       16.84      1.69 o
  -2  11   1        9.52       10.55      0.80 o
  -1  11   1        2.05        2.32      0.47 o
   0  11   1       27.96       25.48      1.70 o
   1  11   1        0.67        1.58      1.32 o
   4  11   1        0.82        0.65      0.40 o
  -8  12   1        0.13       -0.93      0.93 o
  -7  12   1        0.25        0.46      1.49 o
  -6  12   1        5.58        4.76      1.57 o
  -5  12   1        0.54        0.72      1.24 o
  -4  12   1        0.26       -0.42      1.06 o
  -3  12   1       13.61       15.28      1.68 o
  -2  12   1        0.02       -0.73      0.73 o
  -1  12   1       16.41       15.19      0.92 o
   0  12   1        1.07        1.33      0.39 o
  -7  13   1        4.37        4.00      1.73 o
  -6  13   1        2.19        1.41      1.38 o
  -5  13   1        5.70        6.69      1.56 o
  -4  13   1        0.95        0.33      1.02 o
  -3  13   1        1.19        1.31      0.98 o
  -2  13   1        7.74        9.39      1.25 o
  -1  13   1        3.04        2.92      0.87 o
   0  13   1        1.19        1.09      0.41 o
   2 -14   2        1.88        1.69      0.93 o
   3 -14   2        3.12        3.72      1.07 o
   4 -14   2       11.21       12.41      1.72 o
   5 -14   2        0.02       -0.68      1.02 o
   6 -14   2        0.56       -1.08      1.08 o
  -1 -13   2        0.40       -0.07      0.37 o
   0 -13   2        0.63       -0.07      0.46 o
   1 -13   2        0.00       -0.02      0.72 o
   2 -13   2        5.32        5.55      1.00 o
   3 -13   2        7.35        5.39      1.12 o
   4 -13   2        5.58        5.10      1.18 o
   5 -13   2       20.58       24.26      2.73 o
   6 -13   2       25.52       29.05      2.93 o
   7 -13   2       11.13       10.37      2.34 o
  -3 -12   2        1.97        2.23      0.44 o
  -2 -12   2        0.12        0.27      0.35 o
  -1 -12   2        6.02        6.12      0.52 o
   0 -12   2        0.18       -0.26      0.47 o
   1 -12   2        1.15        0.85      0.45 o
   2 -12   2        8.67        9.63      1.11 o
   3 -12   2        3.49        2.55      0.88 o
   4 -12   2        0.70       -0.81      0.81 o
   5 -12   2        1.26        1.99      1.02 o
   6 -12   2       26.91       21.67      2.43 o
   7 -12   2       22.11       27.74      2.23 o
   8 -12   2       18.58       20.42      2.02 o
  -4 -11   2        8.57        8.94      0.68 o
  -3 -11   2        8.51        9.27      0.63 o
  -2 -11   2        2.20        3.27      0.43 o
  -1 -11   2       33.44       30.22      1.27 o
   0 -11   2       24.40       21.17      0.86 o
   1 -11   2        6.54        6.16      0.99 o
   2 -11   2        1.39        1.68      0.52 o
   3 -11   2       17.43       15.69      1.36 o
   4 -11   2        0.01       -0.72      0.72 o
   5 -11   2        0.06       -0.52      0.81 o
   6 -11   2        3.74        4.32      0.74 o
   7 -11   2       22.75       26.00      1.68 o
   8 -11   2       58.76       65.54      3.65 o
   9 -11   2        0.34        1.13      1.41 o
  -5 -10   2        0.26       -0.06      0.69 o
  -4 -10   2        0.38        0.77      0.46 o
  -3 -10   2       10.04       10.16      0.63 o
  -2 -10   2       21.73       19.82      0.97 o
  -1 -10   2       10.06        9.66      0.61 o
   0 -10   2       11.22       10.24      0.83 o
   1 -10   2        1.65        0.91      0.38 o
   2 -10   2       47.05       44.82      1.40 o
   3 -10   2        0.04       -0.51      0.51 o
   4 -10   2        0.09       -0.17      1.24 o
   5 -10   2        0.08       -0.19      0.48 o
   6 -10   2        5.78        6.44      0.79 o
   7 -10   2        4.61        5.61      1.00 o
   8 -10   2        1.49        3.37      1.36 o
   9 -10   2       15.81       19.45      2.35 o
  -6  -9   2        0.65        0.65      0.82 o
  -5  -9   2        0.79        1.63      0.82 o
  -4  -9   2       13.67       13.92      0.79 o
  -3  -9   2        0.52        0.84      0.34 o
  -2  -9   2        1.06        1.23      0.92 o
  -1  -9   2        5.73        5.17      1.50 o
   0  -9   2       91.07       84.40      2.17 o
   1  -9   2       47.54       41.25      1.16 o
   2  -9   2        1.28        2.20      0.52 o
   3  -9   2       17.82       15.77      0.89 o
   4  -9   2      304.89      282.05      5.47 o
   5  -9   2      196.22      177.33      3.61 o
   6  -9   2       29.75       26.45      1.29 o
   7  -9   2       23.42       23.40      1.95 o
   8  -9   2       46.17       49.90      3.24 o
   9  -9   2        2.26       -0.39      1.44 o
  10  -9   2        0.04       -1.41      1.41 o
  -7  -8   2       12.02       10.64      1.42 o
  -6  -8   2        2.70        1.35      0.99 o
  -5  -8   2        4.80        3.25      0.60 o
  -4  -8   2      107.52      109.84      2.01 o
  -3  -8   2       69.07       70.60      1.26 o
  -2  -8   2      171.64      159.54      3.23 o
  -1  -8   2       20.96       16.22      1.93 o
   0  -8   2      111.98      110.46      1.77 o
   1  -8   2        0.71       -0.46      1.03 o
   2  -8   2      151.64      125.88      2.57 o
   3  -8   2      234.98      218.40      2.86 o
   4  -8   2      742.03      685.18      8.49 o
   5  -8   2       73.30       77.33      1.52 o
   6  -8   2       71.15       70.62      1.75 o
   7  -8   2       22.35       21.67      1.25 o
   8  -8   2       12.87       12.53      1.37 o
   9  -8   2        0.47        0.34      1.01 o
  10  -8   2       11.17       12.76      1.70 o
  11  -8   2        2.60        2.01      1.83 o
  -8  -7   2       18.40       22.77      1.48 o
  -7  -7   2       25.62       25.55      1.49 o
  -6  -7   2        3.42        2.45      0.71 o
  -5  -7   2       16.38       17.46      0.84 o
  -4  -7   2       79.32       74.19      1.49 o
  -3  -7   2      316.84      300.29      4.07 o
  -2  -7   2       23.36       25.44      0.92 o
  -1  -7   2      178.05      173.26      3.27 o
   0  -7   2       39.52       42.36      0.67 o
   1  -7   2       20.33       20.20      0.70 o
   2  -7   2       78.83       71.62      1.16 o
   3  -7   2       54.79       46.67      0.77 o
   4  -7   2       99.91      101.82      1.51 o
   5  -7   2      113.02      113.09      1.75 o
   6  -7   2        0.23       -0.14      0.42 o
   7  -7   2        0.03       -0.27      0.55 o
   8  -7   2       35.00       39.51      3.33 o
   9  -7   2        8.10        6.34      1.29 o
  10  -7   2        0.85        0.59      2.43 o
  11  -7   2        2.28        3.32      1.34 o
  -9  -6   2        3.53        3.67      0.98 o
  -8  -6   2        0.58        0.18      0.81 o
  -7  -6   2        4.03        3.10      0.81 o
  -6  -6   2        2.13        1.61      0.80 o
  -5  -6   2        1.18        1.33      0.39 o
  -4  -6   2        9.92        8.31      0.46 o
  -3  -6   2       20.36       20.68      0.55 o
  -2  -6   2       17.25       14.71      0.50 o
  -1  -6   2       22.67       24.39      0.81 o
   0  -6   2       24.07       34.04      0.52 o
   1  -6   2      185.93      166.44      2.23 o
   2  -6   2      170.81      193.05      2.15 o
   3  -6   2       27.25       28.82      0.64 o
   4  -6   2       68.28       62.85      0.94 o
   5  -6   2       50.49       48.50      1.08 o
   6  -6   2      241.67      230.12      3.43 o
   7  -6   2        0.01       -0.09      0.34 o
   8  -6   2        8.60        8.94      0.94 o
   9  -6   2        7.53        7.06      0.85 o
  10  -6   2        7.60        7.03      1.30 o
  11  -6   2        0.00        0.81      1.10 o
  -9  -5   2        1.63        0.83      1.05 o
  -8  -5   2       13.35       12.27      1.20 o
  -7  -5   2       10.42       10.97      0.98 o
  -6  -5   2        2.68        2.06      0.60 o
  -5  -5   2        2.23        2.40      0.39 o
  -4  -5   2      253.67      255.61      3.30 o
  -3  -5   2        0.25        0.93      0.19 o
  -2  -5   2      270.70      312.09      3.02 o
  -1  -5   2      415.45      481.06      6.69 o
   0  -5   2       90.13      100.98      1.17 o
   1  -5   2      138.33      191.47      2.08 o
   2  -5   2      603.41      695.73      7.12 o
   3  -5   2      337.64      356.03      3.42 o
   4  -5   2      188.27      173.97      2.27 o
   5  -5   2       23.17       18.71      0.56 o
   6  -5   2      263.26      241.75      3.29 o
   7  -5   2       18.74       16.68      0.64 o
   8  -5   2      115.26      107.65      2.77 o
   9  -5   2       31.26       37.64      1.57 o
  10  -5   2        5.73        6.29      1.08 o
  11  -5   2        0.11        0.47      0.89 o
 -10  -4   2        6.24        5.99      1.24 o
  -9  -4   2        7.65        7.67      1.19 o
  -8  -4   2        5.55        4.69      1.00 o
  -7  -4   2       22.36       25.27      1.93 o
  -6  -4   2       93.11       88.70      2.38 o
  -5  -4   2      269.29      270.01      4.38 o
  -4  -4   2       43.04       39.35      0.86 o
  -3  -4   2      519.50      568.90      5.93 o
  -2  -4   2       71.36       89.89      1.01 o
  -1  -4   2       84.25      103.65      1.84 o
   0  -4   2      226.32      253.84      2.69 o
   1  -4   2      123.33      121.38      1.21 o
   2  -4   2     1379.59     1444.97     12.99 o
   3  -4   2       49.99       43.81      0.72 o
   4  -4   2       18.50       14.56      0.54 o
   5  -4   2      240.65      228.31      2.59 o
   6  -4   2      582.27      569.17      6.35 o
   7  -4   2      213.68      222.51      2.87 o
   8  -4   2        1.65        2.29      0.65 o
   9  -4   2       86.95       85.18      2.31 o
  10  -4   2        6.04        6.14      1.30 o
  11  -4   2        0.03       -0.29      1.01 o
 -10  -3   2        1.39        1.94      1.10 o
  -9  -3   2        1.37        0.22      0.77 o
  -8  -3   2       16.52       18.40      1.15 o
  -7  -3   2       70.97       68.21      1.90 o
  -6  -3   2       25.03       22.39      0.89 o
  -5  -3   2      204.45      199.50      2.45 o
  -4  -3   2      203.07      202.99      2.19 o
  -3  -3   2       78.60       73.79      0.90 o
  -2  -3   2       34.74       37.99      0.49 o
  -1  -3   2       45.56       52.58      0.64 o
   0  -3   2      300.73      281.45      2.25 o
   1  -3   2       75.54       83.55      0.86 o
   2  -3   2      851.08      952.05      8.60 o
   3  -3   2        6.39        4.78      0.25 o
   4  -3   2      205.06      196.39      2.25 o
   5  -3   2       76.51       67.50      1.22 o
   6  -3   2        0.02        0.27      0.34 o
   7  -3   2        0.14        0.36      0.35 o
   8  -3   2      133.46      127.87      2.44 o
   9  -3   2       20.96       23.25      1.23 o
  10  -3   2        7.11        5.13      0.95 o
  11  -3   2        5.86        8.47      1.68 o
 -11  -2   2        0.15        0.57      1.69 o
 -10  -2   2        2.06        1.07      0.87 o
  -9  -2   2        0.32       -0.41      0.71 o
  -8  -2   2        2.98        3.17      0.74 o
  -7  -2   2       32.46       31.89      1.16 o
  -6  -2   2       37.16       34.66      0.82 o
  -5  -2   2      115.98      109.79      1.54 o
  -4  -2   2       16.05       17.18      0.43 o
  -3  -2   2      152.17      166.92      1.94 o
  -2  -2   2      230.10      221.90      1.94 o
  -1  -2   2      430.58      409.55      3.39 o
   0  -2   2      783.06      822.67      6.66 o
   1  -2   2      341.78      347.69      2.99 o
   2  -2   2      230.80      210.52      2.06 o
   3  -2   2      782.35      774.01      7.12 o
   4  -2   2       87.59       90.21      1.21 o
   5  -2   2       81.63       76.49      1.96 o
   6  -2   2       10.52        9.79      0.44 o
   7  -2   2       79.19       81.23      1.55 o
   8  -2   2       14.54       14.00      0.73 o
   9  -2   2       35.85       34.60      1.29 o
  10  -2   2       26.41       32.29      2.01 o
  11  -2   2        0.31        1.26      1.47 o
 -11  -1   2        0.52        1.35      1.71 o
 -10  -1   2        0.01        0.75      0.89 o
  -9  -1   2       32.29       32.32      1.80 o
  -8  -1   2       33.00       33.51      1.27 o
  -7  -1   2       16.37       16.86      0.72 o
  -6  -1   2       39.39       33.52      0.72 o
  -5  -1   2        0.07       -0.13      0.22 o
  -4  -1   2      246.07      256.04      2.31 o
  -3  -1   2      456.70      446.41      3.65 o
  -2  -1   2      674.56      732.21      5.38 o
  -1  -1   2      372.27      397.32      3.29 o
   0  -1   2     7015.83     7068.24     59.18 o
   1  -1   2      517.48      512.98      4.25 o
   2  -1   2      600.45      591.80      7.67 o
   3  -1   2      629.93      693.32      7.39 o
   4  -1   2     1957.69     2121.59     19.42 o
   5  -1   2      854.62      934.49     12.43 o
   6  -1   2        3.57        3.81      0.37 o
   7  -1   2       23.39       23.07      0.84 o
   8  -1   2       25.89       29.25      1.00 o
   9  -1   2        3.95        3.48      0.62 o
  10  -1   2        0.62        0.34      0.94 o
  11  -1   2        0.44        0.43      1.28 o
 -11   0   2        0.20        1.06      1.54 o
 -10   0   2       37.40       33.35      2.65 o
  -9   0   2       19.38       22.04      1.14 o
  -8   0   2       73.83       69.13      1.50 o
  -7   0   2        1.02        2.41      0.41 o
  -6   0   2       33.65       30.67      0.67 o
  -5   0   2       17.28       14.00      0.38 o
  -4   0   2        0.02       -0.14      0.14 o
  -3   0   2      517.01      533.53      4.18 o
  -2   0   2      815.12      824.57      6.05 o
  -1   0   2     4321.43     4376.34     36.04 o
   0   0   2     1055.67     1143.08     10.20 o
   1   0   2       84.21       96.50      0.88 o
   2   0   2     4235.38     4646.23     40.01 o
   3   0   2     3308.03     3534.12     32.13 o
   4   0   2     7067.20     7324.37     66.71 o
   5   0   2      185.95      204.17      2.34 o
   6   0   2       86.24       76.74      1.32 o
   7   0   2        1.62        0.08      0.35 o
   8   0   2       24.58       21.12      0.93 o
   9   0   2        0.63       -0.65      0.65 o
  10   0   2        5.09        5.59      1.13 o
 -11   1   2        8.90        8.73      1.44 o
 -10   1   2       15.09       13.65      2.07 o
  -9   1   2       20.79       17.82      0.98 o
  -8   1   2       43.13       46.39      1.20 o
  -7   1   2       90.78       81.26      1.53 o
  -6   1   2       18.76       18.07      0.57 o
  -5   1   2        1.40        1.10      0.21 o
  -4   1   2      554.37      569.13      5.13 o
  -3   1   2       44.60       35.77      0.47 o
  -2   1   2      228.86      263.37      1.95 o
  -1   1   2      231.38      248.89      2.05 o
   0   1   2     3560.17     3855.43     29.26 o
   1   1   2     1684.06     1919.03     15.92 o
   2   1   2      813.31      948.16      9.26 o
   3   1   2      763.98      892.46      8.84 o
   4   1   2        0.10        0.25      0.32 o
   5   1   2      103.56      105.04      1.31 o
   6   1   2       51.79       41.71      0.87 o
   7   1   2        5.76        4.79      0.66 o
   8   1   2       21.39       20.90      0.94 o
   9   1   2        9.07        9.95      1.12 o
  10   1   2        4.03        4.56      1.07 o
 -12   2   2        0.51        2.91      2.03 o
 -11   2   2        0.75        2.73      1.18 o
 -10   2   2        2.39        3.42      1.11 o
  -9   2   2       24.83       25.05      1.11 o
  -8   2   2       12.57       11.49      0.67 o
  -7   2   2       23.09       22.83      0.79 o
  -6   2   2        9.70       10.01      0.47 o
  -5   2   2       10.34       14.05      0.44 o
  -4   2   2      268.14      286.55      2.69 o
  -3   2   2      219.80      230.86      1.84 o
  -2   2   2       12.82       15.11      0.23 o
  -1   2   2     1086.21     1188.47      8.88 o
   0   2   2      352.05      448.37      4.12 o
   1   2   2       67.60       68.98      0.80 o
   2   2   2      613.48      605.71      5.11 o
   3   2   2      416.82      443.38      4.00 o
   4   2   2      181.22      184.27      1.93 o
   5   2   2        0.36       -0.07      0.21 o
   6   2   2       20.50       21.97      0.99 o
   7   2   2       16.63       15.98      0.68 o
   8   2   2        1.99        0.83      0.57 o
   9   2   2        5.39        6.63      1.03 o
  10   2   2        0.38       -0.19      0.74 o
 -12   3   2       13.40       11.46      2.51 o
 -11   3   2       19.31       26.05      1.65 o
 -10   3   2        3.10        2.52      0.93 o
  -9   3   2        0.47       -0.19      0.60 o
  -8   3   2        4.92        5.38      0.62 o
  -7   3   2       37.29       34.04      0.96 o
  -6   3   2        1.97        1.90      0.33 o
  -5   3   2        0.96        1.85      0.25 o
  -4   3   2      318.77      360.67      3.96 o
  -3   3   2       61.05       55.34      0.61 o
  -2   3   2     1379.39     1524.88     11.84 o
  -1   3   2      445.42      445.46      3.36 o
   0   3   2      118.12      108.63      1.19 o
   1   3   2      750.78      797.03     12.91 o
   2   3   2      168.60      167.50      1.78 o
   3   3   2       77.81       78.31      0.96 o
   4   3   2      302.85      274.72      2.90 o
   5   3   2       17.14       19.36      0.47 o
   6   3   2        1.25        1.56      0.28 o
   7   3   2        4.60        4.13      0.51 o
   8   3   2       26.52       28.05      1.20 o
   9   3   2        6.16        6.06      1.59 o
  10   3   2        0.37        0.94      1.53 o
 -12   4   2        5.55        4.04      2.05 o
 -11   4   2        0.65        0.56      1.05 o
 -10   4   2       19.48       19.97      1.74 o
  -9   4   2       40.79       39.69      1.56 o
  -8   4   2       23.49       22.94      1.14 o
  -7   4   2        0.59        1.40      0.42 o
  -6   4   2       51.86       48.25      1.08 o
  -5   4   2       74.35       80.92      1.50 o
  -4   4   2       32.76       29.99      0.58 o
  -3   4   2     1084.97     1259.62     12.24 o
  -2   4   2      131.54      118.30      1.20 o
  -1   4   2      548.76      706.31      7.30 o
   0   4   2      233.78      238.56      3.71 o
   1   4   2        1.17        2.83      0.18 o
   2   4   2        1.02        0.19      0.24 o
   3   4   2       33.43       31.69      0.57 o
   4   4   2       11.44        9.30      0.44 o
   5   4   2        2.25        1.88      0.33 o
   6   4   2       17.37       17.96      0.92 o
   7   4   2       38.26       39.34      4.03 o
   8   4   2        1.22        2.21      1.27 o
   9   4   2        5.13        3.75      1.47 o
 -12   5   2        0.53       -1.31      1.31 o
 -11   5   2       10.29       10.71      1.62 o
 -10   5   2       39.54       43.46      2.65 o
  -9   5   2        3.23        3.53      0.77 o
  -8   5   2        1.90        1.81      0.63 o
  -7   5   2      116.23      110.42      2.16 o
  -6   5   2      111.37      112.26      1.87 o
  -5   5   2       10.18       10.41      0.36 o
  -4   5   2      157.22      171.21      1.67 o
  -3   5   2      736.07      778.16      7.20 o
  -2   5   2      104.78      129.16      1.23 o
  -1   5   2       29.41       22.88      0.67 o
   0   5   2     1084.92     1157.83     15.26 o
   1   5   2       57.69       52.80      1.20 o
   2   5   2       31.11       31.86      0.95 o
   3   5   2        9.39       10.72      0.47 o
   4   5   2      202.54      194.94      3.39 o
   5   5   2       24.90       24.19      0.93 o
   6   5   2       11.63       11.53      1.11 o
   7   5   2        6.95        7.36      1.40 o
   8   5   2       26.10       24.54      2.26 o
   9   5   2        8.79        9.77      1.61 o
 -12   6   2        0.18        2.67      1.98 o
 -11   6   2        0.01       -0.43      0.90 o
 -10   6   2       18.66       19.87      1.45 o
  -9   6   2        0.15        0.31      0.66 o
  -8   6   2       39.64       37.41      1.28 o
  -7   6   2        0.01        0.39      0.43 o
  -6   6   2      341.06      338.99      4.32 o
  -5   6   2       26.05       21.68      0.63 o
  -4   6   2       35.64       40.84      0.75 o
  -3   6   2        0.01       -0.18      0.18 o
  -2   6   2      387.06      401.61      5.05 o
  -1   6   2      362.90      368.35      4.58 o
   0   6   2      189.95      189.19      4.17 o
   1   6   2       68.41       75.10      2.38 o
   2   6   2        4.58        4.96      1.05 o
   3   6   2      151.76      151.07      2.80 o
   4   6   2        1.92        2.06      0.56 o
   5   6   2        0.62        0.70      0.46 o
   6   6   2        2.24        3.52      1.78 o
   7   6   2        9.68        8.74      1.46 o
   8   6   2        1.47        1.06      1.06 o
 -11   7   2       13.75       15.89      1.77 o
 -10   7   2        2.92        3.74      0.98 o
  -9   7   2       40.44       39.19      1.59 o
  -8   7   2       21.15       23.17      1.79 o
  -7   7   2      217.17      206.57      3.69 o
  -6   7   2       66.05       63.83      1.63 o
  -5   7   2        0.00       -0.40      0.40 o
  -4   7   2       49.35       50.89      0.83 o
  -3   7   2      998.08      954.94      8.28 o
  -2   7   2      162.00      166.24      2.30 o
  -1   7   2       92.95      100.79      3.63 o
   1   7   2       96.66       86.24      3.96 o
   2   7   2       17.89       16.64      1.85 o
   3   7   2       15.66       16.68      1.55 o
   4   7   2        5.64        4.86      0.50 o
   5   7   2       60.52       59.19      2.51 o
   6   7   2        0.68       -0.36      0.86 o
   7   7   2        7.23        6.86      1.34 o
 -11   8   2        1.06        1.26      1.43 o
 -10   8   2       18.85       19.64      2.08 o
  -9   8   2       16.02       19.51      1.60 o
  -8   8   2       15.13       13.15      1.31 o
  -7   8   2        4.48        2.15      0.71 o
  -6   8   2       13.76       15.46      0.97 o
  -5   8   2       39.12       35.60      1.52 o
  -4   8   2       74.18       74.18      1.22 o
  -3   8   2       15.83       18.00      1.03 o
  -2   8   2       32.33       31.09      0.95 o
  -1   8   2       44.02       37.39      1.08 o
   0   8   2       94.63       77.46      3.70 o
   1   8   2       15.09       13.07      1.60 o
   2   8   2       54.22       49.63      3.24 o
   3   8   2        0.12       -1.19      1.19 o
   4   8   2      179.67      180.04      4.45 o
   5   8   2        2.81        1.87      0.70 o
   6   8   2       28.52       28.54      2.01 o
 -10   9   2        1.37        0.08      1.36 o
  -9   9   2        2.54        1.51      1.41 o
  -8   9   2       12.84       11.68      1.73 o
  -7   9   2        7.91        6.42      1.74 o
  -6   9   2        1.00        0.61      0.98 o
  -5   9   2        3.28        2.60      1.14 o
  -4   9   2        6.41        4.20      1.05 o
  -3   9   2       58.75       66.50      2.01 o
  -2   9   2        5.86        4.92      0.73 o
  -1   9   2        0.06        0.54      0.32 o
   0   9   2        0.83        0.09      0.84 o
   1   9   2       11.96       11.17      1.60 o
   2   9   2       38.06       38.47      2.91 o
   3   9   2       37.72       41.33      3.29 o
   4   9   2        1.87        1.10      0.98 o
   5   9   2        7.57        6.49      1.03 o
  -9  10   2        3.75        1.38      1.34 o
  -8  10   2        0.93        0.98      1.14 o
  -7  10   2        0.46       -0.07      0.70 o
  -6  10   2       30.43       33.76      1.59 o
  -5  10   2       19.56       19.40      2.59 o
  -4  10   2        1.61        2.58      1.00 o
  -3  10   2        2.52        2.93      0.67 o
  -2  10   2       40.38       35.96      1.34 o
  -1  10   2        2.22        1.92      0.56 o
   0  10   2       12.19       12.53      0.55 o
   1  10   2        2.93        3.94      1.31 o
   2  10   2       16.79       16.53      2.13 o
   3  10   2       11.44       10.65      2.07 o
   4  10   2        0.99        0.14      0.43 o
  -9  11   2        2.47        1.36      1.45 o
  -8  11   2        2.04       -0.12      1.06 o
  -7  11   2       11.15       10.79      1.11 o
  -6  11   2        0.82        0.43      0.48 o
  -5  11   2        0.50        1.25      1.11 o
  -4  11   2        0.12        0.71      1.00 o
  -3  11   2       25.10       23.08      1.90 o
  -2  11   2       34.50       33.29      1.35 o
  -1  11   2        0.01       -0.34      0.37 o
   0  11   2        8.78        6.93      0.50 o
   4  11   2        1.94        2.26      0.71 o
  -8  12   2        2.24        1.84      0.76 o
  -7  12   2        2.47        1.46      1.54 o
  -6  12   2        4.89        5.01      1.55 o
  -5  12   2        0.06        1.22      1.19 o
  -4  12   2        8.47        8.06      1.53 o
  -3  12   2       16.53       18.91      1.91 o
  -2  12   2       13.05       13.73      1.42 o
  -1  12   2       15.45       18.06      0.98 o
   0  12   2        0.45        0.60      0.60 o
  -7  13   2       16.20       15.35      2.24 o
  -6  13   2        5.91        8.92      1.75 o
  -5  13   2        1.05        3.03      1.38 o
  -4  13   2        8.78       12.43      1.74 o
  -3  13   2       19.36       21.80      1.94 o
  -2  13   2        3.47        3.29      0.98 o
  -1  13   2        6.18        6.81      1.03 o
   0  13   2        7.52        7.59      0.63 o
   2 -14   3        0.59        0.59      0.84 o
   3 -14   3        2.35        3.53      1.09 o
   4 -14   3        0.00       -0.83      0.83 o
   5 -14   3        0.28        1.68      1.13 o
   6 -14   3        2.91        4.67      1.44 o
  -1 -13   3        3.01        2.74      0.77 o
   0 -13   3        8.27        8.40      1.12 o
   1 -13   3        0.93        0.55      0.73 o
   2 -13   3        0.80       -0.26      0.78 o
   3 -13   3        9.24       10.66      1.34 o
   4 -13   3       29.08       33.57      2.52 o
   5 -13   3       11.50       10.45      1.54 o
   6 -13   3        1.67        2.10      1.60 o
   7 -13   3       14.70       16.36      2.58 o
   8 -13   3       39.91       49.80      2.79 o
  -3 -12   3        3.62        4.35      0.56 o
  -2 -12   3       13.55       14.10      0.82 o
  -1 -12   3       17.10       17.01      0.84 o
   0 -12   3        6.03        5.65      0.58 o
   1 -12   3       13.64       13.08      1.16 o
   2 -12   3        6.05        5.83      1.03 o
   3 -12   3        0.37       -0.75      0.75 o
   4 -12   3        2.16        1.74      0.96 o
   5 -12   3        0.10       -0.87      0.87 o
   6 -12   3        6.01        5.11      1.36 o
   7 -12   3        5.89        6.96      1.07 o
   8 -12   3        7.90        7.73      1.57 o
  -4 -11   3        0.11        1.31      0.74 o
  -3 -11   3       17.90       17.80      0.91 o
  -2 -11   3       28.81       28.99      2.20 o
  -1 -11   3        0.27        0.75      0.37 o
   0 -11   3       11.45       13.88      0.77 o
   1 -11   3       47.36       50.17      2.53 o
   2 -11   3       49.26       42.94      1.99 o
   3 -11   3        2.99        3.17      0.85 o
   4 -11   3       26.82       29.02      1.72 o
   5 -11   3        7.23        6.66      0.75 o
   6 -11   3        0.52        0.43      0.61 o
   7 -11   3        2.80        3.13      0.91 o
   8 -11   3        0.62        0.33      1.31 o
   9 -11   3        7.62       11.84      1.99 o
  -5 -10   3        4.07        5.40      1.04 o
  -4 -10   3        1.17        1.68      0.51 o
  -3 -10   3        0.70        0.69      0.42 o
  -2 -10   3        4.40        4.28      0.44 o
  -1 -10   3       43.41       41.84      1.17 o
   0 -10   3        8.04        7.67      0.56 o
   1 -10   3       10.33        9.28      0.66 o
   2 -10   3        3.92        2.90      0.52 o
   3 -10   3        1.56        2.97      0.75 o
   4 -10   3        0.04        0.30      0.36 o
   5 -10   3        1.19        0.53      0.50 o
   6 -10   3       31.61       27.44      1.58 o
   7 -10   3        1.28        0.55      0.83 o
   8 -10   3        0.41       -0.24      1.26 o
   9 -10   3        0.05       -0.69      1.36 o
  -6  -9   3        1.48        0.95      0.79 o
  -5  -9   3        2.10        2.19      0.88 o
  -4  -9   3        1.14        1.25      0.48 o
  -3  -9   3        3.35        4.15      0.46 o
  -2  -9   3       58.10       52.11      1.23 o
  -1  -9   3       10.95        9.54      0.58 o
   0  -9   3       21.10       18.56      0.76 o
   1  -9   3        3.43        1.75      0.74 o
   2  -9   3      202.21      198.48      3.78 o
   3  -9   3        1.17        1.64      0.82 o
   4  -9   3        3.64        2.87      0.56 o
   5  -9   3        0.95        1.83      0.60 o
   6  -9   3      128.69      122.54      2.88 o
   7  -9   3       22.71       19.90      1.48 o
   8  -9   3       24.16       20.50      2.23 o
   9  -9   3        4.91        3.68      1.59 o
  10  -9   3       11.24       11.47      2.17 o
  -7  -8   3       14.18       14.19      1.65 o
  -6  -8   3       88.16       84.86      3.62 o
  -5  -8   3       60.19       60.08      1.88 o
  -4  -8   3       29.33       30.94      0.97 o
  -3  -8   3       23.61       24.22      1.01 o
  -2  -8   3      375.30      364.17      4.88 o
  -1  -8   3      247.80      234.67      3.05 o
   0  -8   3      116.86      112.90      1.86 o
   1  -8   3      155.46      147.09      2.17 o
   2  -8   3      562.99      570.59      8.11 o
   3  -8   3        0.39        0.26      0.21 o
   4  -8   3      382.77      377.31      4.54 o
   5  -8   3      153.35      146.99      2.36 o
   6  -8   3      133.67      124.78      2.43 o
   7  -8   3       21.88       20.26      1.21 o
   8  -8   3        3.80        2.43      1.67 o
   9  -8   3        1.34        1.18      1.03 o
  10  -8   3        0.25       -1.01      1.01 o
  11  -8   3        1.03        2.59      1.67 o
  -8  -7   3        0.53        0.75      0.80 o
  -7  -7   3       38.97       41.05      1.81 o
  -6  -7   3       28.04       27.50      1.38 o
  -5  -7   3       61.37       63.37      1.51 o
  -4  -7   3        0.94        0.95      0.35 o
  -3  -7   3       51.44       50.44      1.04 o
  -2  -7   3      131.27      117.89      1.81 o
  -1  -7   3      316.39      316.05      3.41 o
   0  -7   3        5.56        4.89      0.41 o
   1  -7   3      626.32      609.96      6.87 o
   2  -7   3        8.93        7.80      0.34 o
   3  -7   3      306.10      313.58      3.45 o
   4  -7   3       47.31       47.68      0.87 o
   5  -7   3        1.16        0.57      0.40 o
   6  -7   3       42.29       44.97      1.07 o
   7  -7   3        0.02       -0.27      0.41 o
   8  -7   3        8.90        6.63      1.63 o
   9  -7   3        0.02       -0.83      0.83 o
  10  -7   3        3.63        3.24      1.27 o
  11  -7   3        0.23       -0.76      1.65 o
  -9  -6   3        4.03        4.49      1.01 o
  -8  -6   3        4.99        4.89      0.99 o
  -7  -6   3        0.20       -1.20      1.20 o
  -6  -6   3        1.60        1.40      0.59 o
  -5  -6   3       15.74       15.86      0.90 o
  -4  -6   3       12.95       12.78      0.54 o
  -3  -6   3        7.29        8.18      0.39 o
  -2  -6   3       73.75       70.09      1.04 o
  -1  -6   3       67.27       61.84      1.16 o
   0  -6   3        1.38        1.19      0.15 o
   1  -6   3       55.06       66.20      1.07 o
   2  -6   3       52.53       40.62      0.66 o
   3  -6   3      253.67      238.53      2.71 o
   4  -6   3       45.32       44.63      0.82 o
   5  -6   3       10.26       10.93      0.44 o
   6  -6   3       58.62       53.19      1.28 o
   7  -6   3       12.45       13.09      0.64 o
   8  -6   3       20.03       18.32      1.07 o
   9  -6   3        1.68        2.47      0.70 o
  10  -6   3       12.52       11.91      1.51 o
  11  -6   3        5.14        5.95      2.28 o
  -9  -5   3        0.12        0.08      0.90 o
  -8  -5   3        0.25       -0.19      0.80 o
  -7  -5   3       11.90       12.28      0.98 o
  -6  -5   3       47.48       45.89      1.85 o
  -5  -5   3       13.04       13.21      0.62 o
  -4  -5   3        3.87        4.75      0.39 o
  -3  -5   3       38.07       35.60      0.68 o
  -2  -5   3      158.96      154.79      1.70 o
  -1  -5   3        3.78        4.23      0.23 o
   0  -5   3      888.84     1020.06     10.31 o
   1  -5   3       42.24       58.86      0.79 o
   2  -5   3       20.65       24.96      0.55 o
   3  -5   3      631.42      736.74      6.81 o
   4  -5   3      666.02      678.60      6.81 o
   5  -5   3      301.64      297.14      3.29 o
   6  -5   3      122.38      120.36      1.81 o
   7  -5   3        2.55        3.90      1.09 o
   8  -5   3       80.79       78.05      2.11 o
   9  -5   3       56.43       55.33      1.88 o
  10  -5   3       12.60       12.54      1.28 o
  11  -5   3        1.13        2.36      0.98 o
 -10  -4   3        0.41       -0.97      0.97 o
  -9  -4   3        3.38        2.09      0.99 o
  -8  -4   3       48.60       42.77      2.02 o
  -7  -4   3       19.05       19.27      0.84 o
  -6  -4   3       29.92       30.51      0.92 o
  -5  -4   3       16.23       19.12      0.64 o
  -4  -4   3      306.28      295.24      2.94 o
  -3  -4   3      499.69      538.54      5.37 o
  -2  -4   3        0.59        1.11      0.17 o
  -1  -4   3     1986.68     2172.99     21.88 o
   0  -4   3      191.60      233.33      2.20 o
   1  -4   3      526.20      600.21      6.11 o
   2  -4   3      916.67      995.21      9.03 o
   3  -4   3      228.78      209.86      2.27 o
   4  -4   3      221.39      227.44      3.61 o
   5  -4   3      280.62      269.86      3.53 o
   6  -4   3      336.88      306.27      4.04 o
   7  -4   3       43.20       40.24      1.10 o
   8  -4   3      101.90       97.93      3.92 o
   9  -4   3       58.15       59.18      1.94 o
  10  -4   3        3.98        4.18      0.96 o
  11  -4   3       17.76       17.11      1.66 o
 -10  -3   3        1.76        1.22      0.76 o
  -9  -3   3        6.76        8.69      0.86 o
  -8  -3   3        2.32        1.99      0.63 o
  -7  -3   3       18.19       20.80      0.95 o
  -6  -3   3       11.78       12.87      0.64 o
  -5  -3   3      472.12      446.72      5.16 o
  -4  -3   3        0.15        0.88      0.18 o
  -3  -3   3       10.05       11.64      0.30 o
  -2  -3   3        0.28        0.12      0.11 o
  -1  -3   3       79.68       86.89      0.89 o
   0  -3   3      392.19      404.85      3.69 o
   1  -3   3        4.41        5.46      0.18 o
   2  -3   3      213.51      191.27      2.02 o
   3  -3   3      175.13      189.76      2.11 o
   4  -3   3      341.50      337.87      4.00 o
   5  -3   3      328.70      291.39      4.60 o
   6  -3   3        0.29       -0.35      0.35 o
   7  -3   3        1.93        1.70      0.42 o
   8  -3   3        6.21        7.41      0.71 o
   9  -3   3       28.39       29.58      1.40 o
  10  -3   3       25.57       24.81      1.85 o
  11  -3   3        0.10        2.25      1.09 o
 -11  -2   3        0.00       -0.45      1.52 o
 -10  -2   3        3.50        3.83      1.90 o
  -9  -2   3        8.83        8.20      0.90 o
  -8  -2   3       36.67       35.45      1.32 o
  -7  -2   3       11.18       11.02      0.70 o
  -6  -2   3        9.75        9.75      0.58 o
  -5  -2   3      537.90      515.34      5.68 o
  -4  -2   3      471.51      454.59      4.12 o
  -3  -2   3       79.07       86.54      1.02 o
  -2  -2   3      577.19      628.49      5.78 o
  -1  -2   3     1093.08     1064.69      9.02 o
   0  -2   3      527.71      540.25      4.02 o
   1  -2   3      115.14      106.41      1.03 o
   2  -2   3        5.14        4.72      0.16 o
   3  -2   3      261.95      247.60      2.81 o
   4  -2   3       39.14       42.21      1.56 o
   5  -2   3       73.86       71.91      1.73 o
   6  -2   3        9.51        8.96      0.53 o
   7  -2   3       52.53       54.61      1.25 o
   8  -2   3       12.88       13.98      0.73 o
   9  -2   3        3.14        2.69      0.67 o
  10  -2   3        1.89        4.46      1.14 o
  11  -2   3        1.74        1.20      1.38 o
 -11  -1   3        6.24       10.89      2.13 o
 -10  -1   3        3.91        3.19      1.04 o
  -9  -1   3       13.80       13.61      1.10 o
  -8  -1   3       35.69       36.96      1.38 o
  -7  -1   3      283.33      274.28      4.04 o
  -6  -1   3       74.63       70.11      1.32 o
  -5  -1   3       58.09       49.96      0.86 o
  -4  -1   3        0.22        0.38      0.17 o
  -3  -1   3        0.53        0.25      0.12 o
  -2  -1   3      819.92      796.36      6.87 o
  -1  -1   3      686.03      742.07      6.65 o
   0  -1   3     5261.06     5409.96     43.42 o
   1  -1   3       30.37       32.00      0.37 o
   2  -1   3      732.96      752.28      7.30 o
   3  -1   3      457.01      469.81      5.47 o
   4  -1   3      307.95      300.65      4.86 o
   5  -1   3       13.76       19.77      0.62 o
   6  -1   3      411.62      417.08      5.73 o
   7  -1   3       85.52       93.50      1.70 o
   8  -1   3        6.95        7.43      0.56 o
   9  -1   3        9.82        8.69      1.24 o
  10  -1   3        2.88        1.88      0.96 o
 -11   0   3        0.84       -0.44      1.45 o
 -10   0   3        0.30        0.29      1.00 o
  -9   0   3       30.58       30.41      1.21 o
  -8   0   3      147.14      146.36      3.32 o
  -7   0   3        8.16        6.41      0.55 o
  -6   0   3      258.68      263.87      4.40 o
  -5   0   3       47.18       47.00      0.73 o
  -4   0   3      383.35      372.37      3.40 o
  -3   0   3       22.84       29.88      0.42 o
  -2   0   3      814.32      829.00      6.57 o
  -1   0   3       19.20       17.47      0.29 o
   0   0   3     1140.84     1203.00      9.67 o
   1   0   3     1769.65     1833.60     14.29 o
   2   0   3      465.56      510.53      4.78 o
   3   0   3      134.72      115.44      1.30 o
   4   0   3     1681.33     1846.51     16.95 o
   5   0   3      280.72      294.85      3.82 o
   6   0   3      985.96      987.87     10.54 o
   7   0   3       24.07       19.19      0.72 o
   8   0   3       14.02       10.76      0.75 o
   9   0   3        0.02       -0.63      0.63 o
  10   0   3        3.91        4.17      1.10 o
 -11   1   3        2.57        3.85      1.25 o
 -10   1   3       22.96       26.41      1.87 o
  -9   1   3       46.00       46.17      1.49 o
  -8   1   3       12.70       10.89      0.66 o
  -7   1   3      131.69      127.27      2.08 o
  -6   1   3      149.28      149.87      2.36 o
  -5   1   3      211.77      217.87      3.02 o
  -4   1   3      114.80      109.77      1.18 o
  -3   1   3      217.77      222.15      1.85 o
  -2   1   3      148.80      153.47      1.30 o
  -1   1   3     4112.67     4145.84     36.14 o
   0   1   3     4269.35     4471.64     33.59 o
   1   1   3     2778.35     2887.42     23.62 o
   2   1   3      308.87      312.33      3.19 o
   3   1   3      639.79      705.52      7.54 o
   4   1   3      698.03      769.79      7.76 o
   5   1   3       46.16       51.63      0.90 o
   6   1   3        3.22        3.04      0.42 o
   7   1   3        7.44        8.06      0.56 o
   8   1   3       36.53       32.32      1.31 o
   9   1   3        8.16        7.90      1.05 o
  10   1   3        0.31       -1.00      1.00 o
 -12   2   3        3.22        5.28      2.17 o
 -11   2   3       29.25       35.49      2.69 o
 -10   2   3        0.00        0.16      0.81 o
  -9   2   3       27.26       27.88      1.23 o
  -8   2   3        1.90        1.87      0.48 o
  -7   2   3        8.71        8.45      0.56 o
  -6   2   3        0.15        0.65      0.28 o
  -5   2   3        5.95        7.25      0.36 o
  -4   2   3       37.27       51.39      0.66 o
  -3   2   3      481.96      537.50      4.21 o
  -2   2   3      646.72      696.51      5.81 o
  -1   2   3     4873.08     5158.22     43.88 o
   0   2   3       69.24       76.89      0.74 o
   1   2   3       86.58       84.35      0.89 o
   2   2   3       42.01       42.96      0.57 o
   3   2   3      671.89      729.33      6.83 o
   4   2   3      226.53      219.38      2.58 o
   5   2   3       25.31       25.12      0.57 o
   6   2   3        2.64        2.38      0.37 o
   7   2   3        3.15        3.16      0.48 o
   8   2   3        7.36        8.43      0.76 o
   9   2   3        0.05        0.09      0.63 o
  10   2   3        0.05       -0.87      0.87 o
 -12   3   3       12.39       13.19      2.61 o
 -11   3   3       13.31       17.31      1.79 o
 -10   3   3      102.48      105.23      4.48 o
  -9   3   3       12.31       13.89      0.92 o
  -8   3   3        0.05       -0.44      0.44 o
  -7   3   3        0.04        0.44      0.37 o
  -6   3   3       28.79       26.88      0.69 o
  -5   3   3      100.36       99.03      1.16 o
  -4   3   3      578.45      617.19      5.07 o
  -3   3   3       90.42       91.98      0.89 o
  -2   3   3      496.51      549.98      4.39 o
  -1   3   3       15.75       17.74      0.29 o
   0   3   3     2393.59     2634.33     23.67 o
   1   3   3      290.23      280.69      3.26 o
   2   3   3      275.27      264.08      2.79 o
   3   3   3      258.18      272.70      2.83 o
   4   3   3       21.23       20.74      0.54 o
   5   3   3       27.49       26.97      0.64 o
   6   3   3       46.49       45.23      0.84 o
   7   3   3       18.73       21.48      0.91 o
   8   3   3        4.26        3.84      1.31 o
   9   3   3        3.18        2.09      1.38 o
  10   3   3        3.25        4.00      1.53 o
 -12   4   3        2.00        3.19      2.00 o
 -11   4   3       45.12       53.90      2.44 o
 -10   4   3        6.23        4.38      0.93 o
  -9   4   3       14.44       16.66      0.99 o
  -8   4   3       52.96       53.10      1.48 o
  -7   4   3      107.27      102.01      1.68 o
  -6   4   3        0.76       -0.28      0.28 o
  -5   4   3      221.47      213.23      2.12 o
  -4   4   3       14.54       21.26      0.40 o
  -3   4   3       93.22      113.45      1.48 o
  -2   4   3       13.39       25.90      0.38 o
  -1   4   3     3276.50     3792.34     47.21 o
   0   4   3      156.69      153.41      1.57 o
   1   4   3      431.72      522.30      6.43 o
   2   4   3        0.17        0.23      0.13 o
   3   4   3       27.43       21.88      0.50 o
   4   4   3        9.30        8.97      0.42 o
   5   4   3        2.99        3.49      0.39 o
   6   4   3        3.43        2.05      0.79 o
   7   4   3       12.65       14.67      1.40 o
   8   4   3        0.45       -0.46      1.11 o
   9   4   3        2.67        2.33      1.33 o
 -12   5   3        2.39        1.35      2.03 o
 -11   5   3        0.98        4.38      1.09 o
 -10   5   3       16.58       18.97      1.58 o
  -9   5   3       26.97       26.50      1.18 o
  -8   5   3       16.65       15.00      1.03 o
  -7   5   3        0.92        1.63      0.49 o
  -6   5   3        8.00        8.15      0.49 o
  -5   5   3       87.62       88.92      1.29 o
  -4   5   3       81.72       88.23      1.20 o
  -3   5   3       46.84       47.60      0.71 o
  -2   5   3      413.87      497.97      4.16 o
  -1   5   3      341.24      373.30      5.97 o
   0   5   3      401.59      462.81      4.84 o
   1   5   3       11.59       13.25      0.44 o
   2   5   3      353.65      358.55      4.45 o
   3   5   3      187.80      188.25      3.44 o
   4   5   3      136.22      132.15      3.38 o
   5   5   3        9.80        9.41      0.66 o
   6   5   3       39.35       36.64      1.83 o
   7   5   3        6.53        5.27      1.30 o
   8   5   3        0.72        0.81      1.18 o
   9   5   3        1.78        0.78      1.18 o
 -11   6   3        3.43        5.30      1.26 o
 -10   6   3       14.40       15.12      2.00 o
  -9   6   3       38.11       38.36      1.52 o
  -8   6   3       16.13       16.97      1.02 o
  -7   6   3       12.94       15.40      0.77 o
  -6   6   3      120.98      112.39      2.49 o
  -5   6   3      233.15      237.00      3.48 o
  -4   6   3      377.61      393.92      4.06 o
  -3   6   3       16.49       16.94      0.42 o
  -2   6   3        2.05        2.16      0.28 o
  -1   6   3       35.56       33.28      0.84 o
   0   6   3      203.15      199.45      2.40 o
   1   6   3      129.15      130.02      2.07 o
   2   6   3      114.20      119.06      4.96 o
   3   6   3       36.57       35.23      0.98 o
   4   6   3       27.63       26.01      0.98 o
   5   6   3       16.93       16.79      0.94 o
   6   6   3        7.08        8.51      1.43 o
   7   6   3        5.55        4.79      1.25 o
   8   6   3        0.11       -0.50      0.91 o
 -11   7   3        6.21        3.43      1.09 o
 -10   7   3       25.00       29.78      2.06 o
  -9   7   3       28.68       31.01      1.68 o
  -8   7   3        9.98        9.04      0.98 o
  -7   7   3      180.60      167.03      3.19 o
  -6   7   3      139.04      135.08      3.55 o
  -5   7   3      103.45      115.77      2.22 o
  -4   7   3      119.20      123.95      1.56 o
  -3   7   3        5.75        8.47      0.37 o
  -2   7   3      105.96      104.24      2.06 o
  -1   7   3      551.05      511.25      8.12 o
   0   7   3        2.85        2.83      0.24 o
   1   7   3       20.45       23.32      0.83 o
   2   7   3        1.06        0.65      0.91 o
   3   7   3        4.70        3.05      0.37 o
   4   7   3        0.06       -0.48      0.74 o
   5   7   3        6.25        6.86      0.69 o
   6   7   3       12.03       10.42      1.32 o
   7   7   3        6.86        6.07      1.19 o
 -11   8   3        7.45        6.55      2.13 o
 -10   8   3        0.07       -0.96      0.96 o
  -9   8   3        4.89        4.66      1.09 o
  -8   8   3       40.91       38.47      2.02 o
  -7   8   3       34.42       33.53      1.51 o
  -6   8   3      125.63      104.59      3.13 o
  -5   8   3       57.48       51.65      1.86 o
  -4   8   3       17.35       23.50      0.64 o
  -3   8   3       60.88       64.56      1.40 o
  -2   8   3        0.10       -0.38      0.38 o
  -1   8   3       14.43       14.59      1.49 o
   0   8   3        0.01       -0.25      0.25 o
   1   8   3       21.98       21.98      1.98 o
   2   8   3        6.08        6.06      1.36 o
   3   8   3        2.48        2.27      0.38 o
   4   8   3       40.58       40.05      1.48 o
   5   8   3        1.25        1.97      0.83 o
   6   8   3       34.52       30.36      2.07 o
 -10   9   3        0.58       -1.24      1.24 o
  -9   9   3        0.51        0.89      1.31 o
  -8   9   3        4.63        1.60      1.17 o
  -7   9   3       49.20       38.22      1.88 o
  -6   9   3       76.36       75.32      2.50 o
  -5   9   3        0.19        0.90      0.42 o
  -4   9   3        2.18        2.36      1.00 o
  -3   9   3       35.94       31.50      1.36 o
  -2   9   3       33.32       32.54      1.24 o
  -1   9   3        2.76        3.50      0.43 o
   0   9   3        0.82        0.75      0.32 o
   1   9   3       28.01       27.58      2.34 o
   2   9   3        6.82        6.18      1.48 o
   3   9   3       29.57       27.64      0.90 o
   4   9   3       33.69       32.31      1.14 o
   5   9   3        7.38        6.70      1.11 o
  -9  10   3        9.74       14.31      2.02 o
  -8  10   3        9.90        8.25      1.54 o
  -7  10   3        8.48        8.86      1.09 o
  -6  10   3        9.56       10.15      0.74 o
  -5  10   3       28.97       30.30      1.07 o
  -4  10   3       23.52       21.79      1.92 o
  -3  10   3       64.12       63.38      2.99 o
  -2  10   3       13.60       13.30      0.91 o
  -1  10   3       29.82       29.39      1.08 o
   0  10   3       23.51       22.02      0.83 o
   3  10   3        7.51        6.49      0.84 o
   4  10   3        5.56        5.31      1.21 o
  -9  11   3        6.29        6.31      1.58 o
  -8  11   3        3.11        3.61      1.27 o
  -7  11   3        0.83        0.04      0.53 o
  -6  11   3        0.01        1.28      1.25 o
  -5  11   3        2.40        1.47      1.22 o
  -4  11   3        0.73        0.10      0.95 o
  -3  11   3       19.23       17.31      1.72 o
  -2  11   3        7.71        9.31      1.19 o
  -1  11   3        0.64        0.33      0.41 o
   0  11   3       14.07       14.23      0.72 o
  -8  12   3        9.96       10.02      1.34 o
  -7  12   3        7.63       11.52      2.13 o
  -6  12   3        0.40        1.50      1.41 o
  -5  12   3       18.92       20.37      2.15 o
  -4  12   3       10.25       12.60      1.75 o
  -3  12   3        3.42        3.40      1.17 o
  -2  12   3        0.00        0.24      0.87 o
  -1  12   3       22.86       25.24      1.66 o
   0  12   3       13.45       13.02      0.76 o
  -7  13   3        1.16        1.14      1.21 o
  -6  13   3        5.76        5.26      1.44 o
  -5  13   3       12.81       16.59      1.96 o
  -4  13   3        7.51        8.12      1.49 o
  -3  13   3        2.03        0.41      0.82 o
  -2  13   3       14.35       18.18      1.67 o
  -1  13   3        8.59        8.65      1.14 o
   2 -14   4        0.77       -0.44      0.76 o
   3 -14   4        0.38        0.65      0.87 o
   4 -14   4        3.65        5.01      1.28 o
   5 -14   4        0.22        0.17      1.06 o
   6 -14   4        2.61        6.69      1.56 o
  -1 -13   4        2.34        1.95      0.80 o
   0 -13   4        3.43        3.04      0.96 o
   1 -13   4       11.50        8.87      2.41 o
   2 -13   4       26.46       28.18      1.76 o
   3 -13   4        0.91       -0.44      0.89 o
   4 -13   4        7.75        4.55      1.19 o
   5 -13   4       26.59       32.38      3.25 o
   6 -13   4       26.68       28.23      2.82 o
   7 -13   4       18.52       23.16      2.92 o
   8 -13   4        1.39        0.41      1.22 o
  -3 -12   4        1.37        2.34      0.76 o
  -2 -12   4        3.96        3.85      0.59 o
  -1 -12   4        1.62        0.22      0.58 o
   0 -12   4       18.76       22.11      1.41 o
   1 -12   4       34.43       39.61      1.92 o
   2 -12   4       22.29       22.78      1.59 o
   3 -12   4       44.72       45.82      2.23 o
   4 -12   4       15.60       13.93      1.47 o
   5 -12   4        0.05       -0.90      0.92 o
   6 -12   4        0.04       -0.57      0.57 o
   7 -12   4        4.18        1.62      0.93 o
   8 -12   4        6.89        6.56      1.47 o
  -4 -11   4        0.31        0.87      0.73 o
  -3 -11   4        0.00       -0.26      0.57 o
  -2 -11   4       12.51       11.43      0.83 o
  -1 -11   4       19.52       20.66      0.92 o
   0 -11   4       24.50       26.23      1.04 o
   1 -11   4        0.20        0.28      0.46 o
   2 -11   4       46.15       51.27      3.00 o
   3 -11   4       31.79       33.95      1.83 o
   4 -11   4        3.75        4.10      0.96 o
   5 -11   4        5.60        7.00      0.91 o
   6 -11   4       34.59       35.69      1.48 o
   7 -11   4        4.88        4.71      1.19 o
   8 -11   4       16.04       18.60      2.14 o
   9 -11   4        2.75        2.23      1.52 o
  -5 -10   4       11.19       12.60      1.31 o
  -4 -10   4       12.71       13.95      1.34 o
  -3 -10   4       27.05       28.60      1.53 o
  -2 -10   4        0.23        0.00      0.38 o
  -1 -10   4       35.96       34.75      1.14 o
   0 -10   4        8.44        5.70      0.55 o
   1 -10   4       56.14       54.21      1.55 o
   2 -10   4        0.00       -0.38      0.44 o
   3 -10   4        4.79        4.87      0.88 o
   4 -10   4        0.71        0.91      0.44 o
   5 -10   4        7.61        6.18      0.71 o
   6 -10   4       15.75       14.34      0.98 o
   7 -10   4        7.80        9.67      1.19 o
   8 -10   4       17.91       23.51      2.36 o
   9 -10   4        0.07        1.58      1.52 o
  -6  -9   4        6.45        4.31      1.12 o
  -5  -9   4        9.12        9.44      1.25 o
  -4  -9   4        6.90        5.89      0.64 o
  -3  -9   4       21.80       20.16      0.79 o
  -2  -9   4       36.56       34.43      0.87 o
  -1  -9   4       12.41       11.46      0.57 o
   0  -9   4       23.55       23.02      0.91 o
   1  -9   4        2.94        3.74      0.56 o
   2  -9   4      161.17      156.43      3.17 o
   3  -9   4        0.04       -0.34      0.34 o
   4  -9   4       48.26       39.55      1.34 o
   5  -9   4       13.33       14.62      0.93 o
   6  -9   4        0.04       -0.30      0.55 o
   7  -9   4        4.09        4.75      1.01 o
   8  -9   4       16.23       14.80      2.02 o
   9  -9   4        0.61        2.39      1.47 o
  10  -9   4        8.88        7.15      1.98 o
  -7  -8   4        9.27        7.50      1.40 o
  -6  -8   4        5.90        5.11      0.88 o
  -5  -8   4       66.73       66.36      2.08 o
  -4  -8   4      289.73      290.38      4.18 o
  -3  -8   4      174.31      166.42      2.56 o
  -2  -8   4       69.05       70.62      1.33 o
  -1  -8   4      156.90      148.28      2.11 o
   0  -8   4      397.12      386.13      5.53 o
   1  -8   4      563.02      519.34      6.58 o
   2  -8   4       22.67       19.81      0.61 o
   3  -8   4        5.78        5.69      0.32 o
   4  -8   4      241.53      243.61      3.42 o
   5  -8   4        2.95        3.80      0.47 o
   6  -8   4      419.82      422.64      6.73 o
   7  -8   4       16.04       15.09      0.91 o
   8  -8   4       24.15       18.62      1.58 o
   9  -8   4        1.31        1.48      1.10 o
  10  -8   4        1.47        0.12      1.16 o
  11  -8   4        1.50        1.60      1.79 o
  -8  -7   4        2.71        0.78      0.82 o
  -7  -7   4        3.57        2.58      0.86 o
  -6  -7   4        0.05       -0.41      0.64 o
  -5  -7   4       78.38       83.89      2.15 o
  -4  -7   4       27.06       27.62      0.83 o
  -3  -7   4       80.52       72.23      1.35 o
  -2  -7   4       19.81       16.47      0.62 o
  -1  -7   4       16.35       16.98      0.42 o
   0  -7   4       49.10       39.57      0.68 o
   1  -7   4      249.88      239.94      2.95 o
   2  -7   4       43.96       47.10      0.84 o
   3  -7   4      353.80      347.83      4.15 o
   4  -7   4        6.88        4.95      0.34 o
   5  -7   4      418.96      412.81      5.47 o
   6  -7   4      100.36      101.77      1.95 o
   7  -7   4        9.08        7.06      0.65 o
   8  -7   4        0.05       -0.95      1.02 o
   9  -7   4        1.48        0.23      0.94 o
  10  -7   4       11.94       11.01      2.41 o
  11  -7   4        0.00       -0.64      1.14 o
  -9  -6   4        3.81        2.15      0.96 o
  -8  -6   4        1.50        1.57      0.86 o
  -7  -6   4        4.82        5.45      0.91 o
  -6  -6   4        3.36        4.57      0.69 o
  -5  -6   4       23.92       22.82      0.83 o
  -4  -6   4       50.40       51.09      1.05 o
  -3  -6   4       89.44       84.59      1.38 o
  -2  -6   4       31.34       31.64      0.69 o
  -1  -6   4      157.08      150.44      1.82 o
   0  -6   4      120.67      116.14      1.42 o
   1  -6   4      461.45      423.15      4.18 o
   2  -6   4       53.30       61.36      0.90 o
   3  -6   4      184.11      207.55      3.19 o
   4  -6   4      100.34       94.55      1.26 o
   5  -6   4      212.89      198.79      3.62 o
   6  -6   4       12.83       13.81      0.69 o
   7  -6   4       23.72       23.07      0.99 o
   8  -6   4       21.20       19.90      1.11 o
   9  -6   4       26.28       28.77      1.59 o
  10  -6   4        2.18        1.15      1.11 o
  11  -6   4        1.82        3.10      1.25 o
  -9  -5   4        3.97        4.62      1.33 o
  -8  -5   4       17.27       16.05      1.37 o
  -7  -5   4        8.32        9.12      0.91 o
  -6  -5   4       23.77       27.08      1.25 o
  -5  -5   4        5.58        4.83      0.45 o
  -4  -5   4       75.63       68.30      1.24 o
  -3  -5   4       13.73       14.41      0.46 o
  -2  -5   4       21.44       19.70      0.47 o
  -1  -5   4       77.55       77.62      1.12 o
   0  -5   4      249.85      250.38      2.39 o
   1  -5   4      557.46      589.14      5.33 o
   2  -5   4     1356.58     1511.52     15.24 o
   3  -5   4       76.69       97.85      1.33 o
   4  -5   4       15.76       19.23      0.56 o
   5  -5   4      221.88      223.52      3.22 o
   6  -5   4      614.39      575.29      7.76 o
   7  -5   4       77.85       76.67      1.97 o
   8  -5   4       19.63       21.42      1.15 o
   9  -5   4       10.78       11.63      1.57 o
  10  -5   4       19.43       18.71      1.41 o
  11  -5   4        9.64        9.39      1.27 o
 -10  -4   4        1.10        2.68      1.15 o
  -9  -4   4        1.62        0.75      0.93 o
  -8  -4   4       24.56       25.76      1.24 o
  -7  -4   4       22.45       23.05      0.96 o
  -6  -4   4       15.01       12.98      0.65 o
  -5  -4   4       96.21       95.25      1.31 o
  -4  -4   4      222.11      211.57      2.28 o
  -3  -4   4      167.11      169.89      1.69 o
  -2  -4   4       32.23       35.34      0.54 o
  -1  -4   4      982.89     1177.79     10.00 o
   0  -4   4      132.61      140.59      1.42 o
   1  -4   4     2231.91     2431.34     20.21 o
   2  -4   4      412.07      479.71      4.77 o
   3  -4   4      302.60      326.52      3.73 o
   4  -4   4      294.79      284.88      3.97 o
   5  -4   4      623.74      583.59     11.20 o
   6  -4   4       17.78       13.76      0.64 o
   7  -4   4       45.86       41.81      1.41 o
   8  -4   4       34.47       35.04      1.44 o
   9  -4   4       35.75       37.87      1.59 o
  10  -4   4        4.59        3.88      0.95 o
  11  -4   4        5.25        5.90      1.32 o
 -10  -3   4        3.24        4.21      0.97 o
  -9  -3   4        9.62       12.00      0.97 o
  -8  -3   4        0.03       -0.55      0.55 o
  -7  -3   4        0.35       -0.05      0.49 o
  -6  -3   4        8.34        7.53      0.55 o
  -5  -3   4      217.44      215.25      2.33 o
  -4  -3   4       65.80       70.63      0.92 o
  -3  -3   4       61.24       46.96      0.64 o
  -2  -3   4      300.84      379.40      3.77 o
  -1  -3   4       59.32       56.66      0.69 o
   0  -3   4        0.45        1.14      0.22 o
   1  -3   4       17.90       19.35      0.41 o
   2  -3   4      951.52      993.04     10.21 o
   3  -3   4        0.66        2.91      0.22 o
   4  -3   4       11.61       11.78      0.53 o
   5  -3   4      281.66      275.34      3.92 o
   6  -3   4      105.35       97.70      2.13 o
   7  -3   4       64.49       62.63      1.51 o
   8  -3   4        0.91        0.71      0.53 o
   9  -3   4       21.44       22.82      1.26 o
  10  -3   4        0.28        1.81      1.03 o
  11  -3   4        1.25        1.80      1.46 o
 -11  -2   4        0.02       -0.47      1.57 o
 -10  -2   4        0.00        0.35      0.86 o
  -9  -2   4        2.57        1.76      0.92 o
  -8  -2   4       71.83       70.75      1.88 o
  -7  -2   4      123.02      113.94      2.15 o
  -6  -2   4       58.11       52.90      1.21 o
  -5  -2   4      102.98      114.32      1.35 o
  -4  -2   4      136.10      146.79      1.55 o
  -3  -2   4     1288.65     1248.52     10.21 o
  -2  -2   4     1793.27     1930.11     16.43 o
  -1  -2   4      806.42      811.22      6.91 o
   0  -2   4      397.64      434.10      3.42 o
   1  -2   4      921.90      896.57      7.55 o
   2  -2   4       62.45       73.61      0.80 o
   3  -2   4        4.30        2.71      0.22 o
   4  -2   4        0.40        0.16      0.31 o
   5  -2   4      289.21      271.62      3.87 o
   6  -2   4       20.12       15.44      0.73 o
   7  -2   4        0.22        0.31      0.45 o
   8  -2   4       19.83       22.64      0.92 o
   9  -2   4       12.12       12.28      1.07 o
  10  -2   4        0.14        1.27      0.98 o
 -11  -1   4        5.76        6.18      1.96 o
 -10  -1   4       16.66       16.02      1.51 o
  -9  -1   4       73.63       77.99      2.33 o
  -8  -1   4        5.81        4.62      0.74 o
  -7  -1   4        1.24        2.37      0.54 o
  -6  -1   4       51.63       46.01      1.06 o
  -5  -1   4     1202.03     1217.55     11.15 o
  -4  -1   4      249.65      241.84      2.28 o
  -3  -1   4        0.30       -0.11      0.12 o
  -2  -1   4       25.59       18.79      0.38 o
  -1  -1   4       60.42       69.41      0.75 o
   0  -1   4      408.84      404.53      3.21 o
   1  -1   4       10.29       14.12      0.25 o
   2  -1   4     1212.12     1215.26     11.06 o
   3  -1   4      125.26      127.69      1.53 o
   4  -1   4      149.56      159.18      2.82 o
   5  -1   4       35.72       31.79      0.75 o
   6  -1   4       45.99       38.66      1.11 o
   7  -1   4       12.45       10.63      0.57 o
   8  -1   4       99.66       94.19      1.84 o
   9  -1   4        7.68        7.57      1.13 o
  10  -1   4        9.42        9.22      2.46 o
 -11   0   4        5.61        5.86      2.02 o
 -10   0   4       11.90       10.72      1.43 o
  -9   0   4        0.52        1.39      0.82 o
  -8   0   4       17.08       17.44      0.91 o
  -7   0   4       63.69       59.91      1.29 o
  -6   0   4      700.17      696.82      7.37 o
  -5   0   4       11.84       15.44      0.48 o
  -4   0   4     1790.85     1877.67     15.72 o
  -3   0   4       11.72        9.71      0.30 o
  -2   0   4      119.09      121.59      1.17 o
  -1   0   4      362.35      398.34      3.49 o
   0   0   4     3264.19     3360.85     27.02 o
   1   0   4      151.28      136.81      1.06 o
   2   0   4        0.09        0.25      0.11 o
   3   0   4      143.26      160.17      1.72 o
   4   0   4        6.98        6.37      0.32 o
   5   0   4        0.11        0.47      0.25 o
   6   0   4      604.12      570.64      6.91 o
   7   0   4       15.42       12.19      0.61 o
   8   0   4      102.71       95.22      2.03 o
   9   0   4        0.22        2.52      0.76 o
  10   0   4        7.39       11.78      1.34 o
 -11   1   4        6.32        7.78      1.41 o
 -10   1   4        2.95        4.23      1.14 o
  -9   1   4       54.07       55.03      1.62 o
  -8   1   4       14.49       14.37      0.72 o
  -7   1   4       78.02       72.15      1.45 o
  -6   1   4        0.05        0.60      0.28 o
  -5   1   4      413.88      403.63      4.03 o
  -4   1   4       65.28       68.67      0.95 o
  -3   1   4       52.10       60.16      0.72 o
  -2   1   4       23.32       36.37      0.45 o
  -1   1   4     4611.91     4762.03     37.08 o
   0   1   4     1744.30     1842.76     14.94 o
   1   1   4        4.02        5.81      0.19 o
   2   1   4      163.79      162.37      1.67 o
   3   1   4     2462.50     2622.61     27.18 o
   4   1   4       32.03       33.18      0.72 o
   5   1   4      531.26      553.48      6.11 o
   6   1   4      344.35      349.15      4.11 o
   7   1   4        1.91        1.59      0.45 o
   8   1   4        0.01       -0.60      0.60 o
   9   1   4        4.08        4.96      0.86 o
  10   1   4        3.28        1.15      1.22 o
 -11   2   4        2.64        4.66      1.74 o
 -10   2   4       32.34       33.18      1.78 o
  -9   2   4        1.80        1.59      0.74 o
  -8   2   4        0.58        1.15      0.48 o
  -7   2   4       48.99       47.15      1.06 o
  -6   2   4        0.22        0.33      0.27 o
  -5   2   4       11.08       12.08      0.39 o
  -4   2   4      205.53      202.11      1.77 o
  -3   2   4        6.38        5.30      0.26 o
  -2   2   4      446.32      547.72      4.87 o
  -1   2   4     1672.95     1827.95     17.05 o
   0   2   4     1172.56     1278.64     11.38 o
   1   2   4     1444.82     1511.21     13.66 o
   2   2   4      379.39      419.06      3.99 o
   3   2   4      240.29      242.64      2.62 o
   4   2   4       34.23       30.94      0.62 o
   5   2   4      192.08      201.76      2.20 o
   6   2   4       15.93       18.10      0.84 o
   7   2   4        3.82        1.96      0.52 o
   8   2   4        0.96       -0.28      0.64 o
   9   2   4        4.56        4.66      0.76 o
 -12   3   4        0.28       -0.81      1.85 o
 -11   3   4        7.69        8.83      1.27 o
 -10   3   4       16.08       15.97      1.33 o
  -9   3   4       39.45       43.03      1.45 o
  -8   3   4      226.45      220.29      3.61 o
  -7   3   4       14.06       11.56      0.64 o
  -6   3   4       30.94       30.59      0.75 o
  -5   3   4       35.37       38.66      0.62 o
  -4   3   4        6.00        4.22      0.20 o
  -3   3   4       18.39       14.99      0.30 o
  -2   3   4      375.55      420.43      3.73 o
  -1   3   4      940.67     1015.04     12.26 o
   0   3   4      558.72      630.63      6.05 o
   1   3   4      121.76      135.15      1.69 o
   2   3   4     1335.49     1437.07     16.33 o
   3   3   4      155.26      152.81      2.12 o
   4   3   4       37.40       33.19      0.64 o
   5   3   4       16.22       15.15      0.46 o
   6   3   4        5.22        5.71      0.41 o
   7   3   4       30.62       33.93      1.37 o
   8   3   4        3.24        3.42      0.87 o
   9   3   4        0.12       -0.09      1.23 o
  10   3   4        0.12        1.06      1.18 o
 -12   4   4        0.22        1.82      1.84 o
 -11   4   4        4.15        2.79      1.08 o
 -10   4   4       25.53       26.72      1.79 o
  -9   4   4       52.04       45.68      1.49 o
  -8   4   4        1.07        1.84      0.57 o
  -7   4   4       37.28       37.11      0.98 o
  -6   4   4       66.96       65.10      1.21 o
  -5   4   4       14.21       15.23      0.38 o
  -4   4   4        6.58        5.55      0.22 o
  -3   4   4      407.33      371.94      3.22 o
  -2   4   4        3.15        3.44      0.19 o
  -1   4   4       27.97       28.42      0.41 o
   0   4   4      134.21      135.84      1.54 o
   1   4   4     1418.90     1564.08     16.00 o
   2   4   4       17.97       18.50      0.45 o
   3   4   4       97.57      108.05      1.33 o
   4   4   4       86.33       86.64      1.43 o
   5   4   4        9.35        9.98      0.49 o
   6   4   4        1.02        0.58      0.53 o
   7   4   4        1.67        0.33      0.95 o
   8   4   4        3.68        1.99      1.28 o
   9   4   4        0.77       -0.14      1.25 o
 -11   5   4        0.27        1.01      1.01 o
 -10   5   4        3.64        4.43      0.87 o
  -9   5   4       21.14       24.91      1.43 o
  -8   5   4        0.02       -0.17      0.61 o
  -7   5   4       94.55       93.87      1.76 o
  -6   5   4        1.59        0.80      0.35 o
  -5   5   4       33.82       32.80      0.55 o
  -4   5   4       48.77       56.42      0.76 o
  -3   5   4       17.17       20.45      0.45 o
  -2   5   4        1.66        1.91      0.15 o
  -1   5   4       55.26       54.08      1.26 o
   0   5   4      214.59      245.44      2.67 o
   1   5   4       59.87       72.73      0.99 o
   2   5   4      121.82      134.16      2.91 o
   3   5   4      225.61      224.06      4.07 o
   4   5   4       15.19       13.70      0.79 o
   5   5   4       26.78       25.74      1.14 o
   6   5   4       11.54       10.81      1.77 o
   7   5   4       18.56       18.44      1.84 o
   8   5   4        2.11        0.65      1.22 o
 -11   6   4       13.61       15.16      1.54 o
 -10   6   4       19.77       27.63      2.79 o
  -9   6   4        0.93        0.79      0.67 o
  -8   6   4       25.70       25.04      1.25 o
  -7   6   4      249.16      250.67      3.88 o
  -6   6   4      101.85       95.28      1.88 o
  -5   6   4      134.35      121.54      1.79 o
  -4   6   4       59.31       45.99      0.79 o
  -3   6   4      505.46      521.56      6.37 o
  -2   6   4      383.33      389.18      7.44 o
  -1   6   4        5.97        5.83      0.40 o
   0   6   4       17.53       19.27      0.62 o
   1   6   4       34.29       34.11      0.67 o
   2   6   4       61.80       55.68      1.05 o
   3   6   4        0.07       -0.13      0.33 o
   4   6   4       23.75       23.38      0.97 o
   5   6   4        2.92        2.30      0.88 o
   6   6   4        0.03       -0.74      0.74 o
   7   6   4        1.97        1.73      1.10 o
   8   6   4        0.59        0.30      0.97 o
 -11   7   4        2.18        2.30      1.31 o
 -10   7   4        5.93        5.53      1.47 o
  -9   7   4       38.86       37.23      2.46 o
  -8   7   4       41.87       39.35      1.67 o
  -7   7   4       51.25       51.01      1.60 o
  -6   7   4        2.29        1.65      0.55 o
  -5   7   4      146.14      126.65      2.49 o
  -4   7   4      194.28      199.93      2.12 o
  -3   7   4       55.50       68.46      1.09 o
  -2   7   4        7.98        7.39      0.61 o
  -1   7   4        9.23       11.21      0.56 o
   0   7   4        1.88        1.54      0.41 o
   1   7   4      105.60       96.52      1.77 o
   2   7   4        0.02       -0.01      0.26 o
   3   7   4        3.28        3.20      0.42 o
   4   7   4        1.94        1.33      0.47 o
   5   7   4        1.23        0.90      1.58 o
   6   7   4        2.73        3.29      1.04 o
   7   7   4        1.85        0.99      1.00 o
 -10   8   4        3.60        3.33      1.62 o
  -9   8   4        0.19       -0.74      0.90 o
  -8   8   4        3.34        1.78      1.25 o
  -7   8   4       43.25       40.94      2.05 o
  -6   8   4      100.53       84.73      2.76 o
  -5   8   4        0.68        0.66      0.43 o
  -4   8   4      239.24      205.58      4.58 o
  -3   8   4      140.79      134.64      3.34 o
  -2   8   4        3.27        4.25      0.57 o
  -1   8   4        0.11        0.25      0.31 o
   0   8   4        2.63        3.29      0.35 o
   1   8   4       24.66       24.67      0.73 o
   2   8   4        1.65        1.45      0.31 o
   3   8   4        5.08        4.71      0.67 o
   4   8   4        1.79        1.29      0.48 o
   5   8   4        0.06       -0.71      0.71 o
   6   8   4       13.78       15.03      1.50 o
 -10   9   4        0.09       -1.28      1.28 o
  -9   9   4        2.86        5.99      1.67 o
  -8   9   4        3.38        2.10      1.25 o
  -7   9   4        0.30       -0.23      0.77 o
  -6   9   4       11.53       15.66      1.79 o
  -5   9   4       77.66       70.12      2.17 o
  -4   9   4       69.37       60.24      3.08 o
  -3   9   4        0.80        0.87      0.58 o
  -2   9   4       49.63       53.76      1.69 o
  -1   9   4       46.89       43.79      1.20 o
   0   9   4       15.32       14.70      0.65 o
   1   9   4        1.29        1.56      0.31 o
   2   9   4       10.25       10.05      0.71 o
   3   9   4       23.23       23.64      0.96 o
   4   9   4        1.64        0.96      0.51 o
   5   9   4       15.54       13.37      1.33 o
  -9  10   4        7.45        9.60      1.73 o
  -8  10   4        3.89        4.38      1.35 o
  -7  10   4       43.27       48.83      2.15 o
  -6  10   4       13.57       12.96      1.04 o
  -5  10   4        0.28        1.23      1.17 o
  -4  10   4        8.45        7.72      1.42 o
  -3  10   4      125.43      131.80      4.93 o
  -2  10   4       15.33       15.18      0.99 o
  -1  10   4        5.22        5.46      0.60 o
   0  10   4        2.89        3.86      0.47 o
   1  10   4       47.98       44.80      1.26 o
   2  10   4        8.76        9.00      1.17 o
   3  10   4        0.83        0.66      0.43 o
   4  10   4        0.67       -0.58      0.58 o
  -8  11   4       29.61       33.89      1.69 o
  -7  11   4        1.34        1.14      0.76 o
  -6  11   4       34.42       35.19      2.90 o
  -5  11   4        2.19        1.46      1.19 o
  -4  11   4        1.46        1.98      1.15 o
  -3  11   4        0.15        0.63      0.96 o
  -2  11   4       10.16       10.02      1.26 o
  -1  11   4        5.33        4.76      0.60 o
   0  11   4       22.72       24.18      1.00 o
   1  11   4        1.27        1.61      0.42 o
   2  11   4       16.12       16.54      1.21 o
   3  11   4        1.72        0.75      0.65 o
  -7  12   4       27.95       31.19      3.15 o
  -6  12   4        9.74       12.98      2.04 o
  -5  12   4        1.34        4.25      1.49 o
  -4  12   4        0.39        2.73      1.25 o
  -3  12   4       54.96       59.10      3.18 o
  -2  12   4        4.51        7.22      1.20 o
  -1  12   4        1.35        0.46      0.76 o
   0  12   4        0.15        0.68      0.47 o
   1  12   4       26.65       28.26      1.38 o
  -7  13   4        2.12        3.76      1.38 o
  -6  13   4        2.38        3.78      1.30 o
  -5  13   4        1.01        1.52      1.15 o
  -4  13   4       12.80       12.76      1.66 o
  -3  13   4        2.75        4.20      1.06 o
  -2  13   4        0.64       -0.12      0.84 o
   2 -14   5        2.56        3.48      1.03 o
   3 -14   5        0.00        1.09      1.00 o
   4 -14   5        8.55        6.43      1.50 o
   5 -14   5        1.10        1.94      1.15 o
   6 -14   5        1.80        1.71      1.31 o
  -1 -13   5        1.85        2.80      0.87 o
   0 -13   5        3.81        4.72      1.03 o
   1 -13   5        1.84        1.73      1.00 o
   2 -13   5        0.80        0.14      0.86 o
   3 -13   5       32.79       33.92      2.06 o
   4 -13   5       22.41       23.83      1.89 o
   5 -13   5        0.21       -1.01      1.01 o
   6 -13   5        7.07        5.01      1.80 o
  -3 -12   5        7.86        7.21      1.10 o
  -2 -12   5        0.94        1.28      0.83 o
  -1 -12   5       24.82       27.40      2.11 o
   0 -12   5       11.73       13.22      1.18 o
   1 -12   5       11.42       10.26      1.13 o
   2 -12   5       28.89       32.70      1.87 o
   3 -12   5       16.73       20.34      1.88 o
   4 -12   5       50.13       59.08      5.81 o
   5 -12   5       39.08       37.54      2.18 o
   6 -12   5        7.90        6.86      1.25 o
   7 -12   5        0.04       -1.00      1.00 o
   8 -12   5        4.81        4.73      1.55 o
  -4 -11   5        4.50        5.65      1.04 o
  -3 -11   5        1.71        1.45      1.07 o
  -2 -11   5       11.26       14.36      2.10 o
  -1 -11   5        1.11        0.80      0.45 o
   0 -11   5        9.37        5.63      0.62 o
   1 -11   5       16.99       18.89      3.76 o
   2 -11   5        4.04        7.27      2.34 o
   3 -11   5        7.68        7.45      1.05 o
   4 -11   5       13.88       15.20      1.37 o
   5 -11   5        9.70        8.42      0.79 o
   6 -11   5        0.35       -0.36      0.60 o
   7 -11   5       23.34       28.98      1.85 o
   8 -11   5        4.68        4.79      1.56 o
   9 -11   5        0.01       -1.04      1.46 o
  -5 -10   5        0.09        0.43      0.81 o
  -4 -10   5        1.41        0.51      1.25 o
  -3 -10   5       45.18       46.84      1.37 o
  -2 -10   5       40.04       36.36      1.16 o
  -1 -10   5       15.49       16.28      1.53 o
   0 -10   5       13.39       12.49      0.97 o
   1 -10   5       58.09       58.44      1.67 o
   2 -10   5       20.92       19.76      1.34 o
   3 -10   5        5.01        3.21      0.97 o
   4 -10   5       12.78       13.34      1.27 o
   5 -10   5       11.85       10.91      0.87 o
   6 -10   5        1.20        1.83      0.67 o
   7 -10   5        0.67       -0.18      0.83 o
   8 -10   5       22.61       19.74      2.26 o
   9 -10   5        5.39        8.04      1.89 o
  -6  -9   5        2.08        1.53      1.00 o
  -5  -9   5        0.20       -0.83      0.83 o
  -4  -9   5       19.25       16.82      1.36 o
  -3  -9   5       13.60       11.36      0.59 o
  -2  -9   5       65.62       58.13      1.11 o
  -1  -9   5       83.83       73.60      1.67 o
   0  -9   5       14.23       12.59      0.78 o
   1  -9   5       72.72       69.37      1.48 o
   2  -9   5        6.04        6.15      0.66 o
   3  -9   5       34.27       31.28      1.11 o
   4  -9   5       22.55       20.41      1.04 o
   5  -9   5        4.29        2.73      0.62 o
   6  -9   5        1.60        2.07      0.63 o
   7  -9   5       25.73       29.41      2.51 o
   8  -9   5        5.10        4.13      1.59 o
   9  -9   5        5.76        5.49      1.73 o
  10  -9   5        0.51        0.58      1.57 o
  -7  -8   5        8.21        8.80      1.06 o
  -6  -8   5        0.18       -0.66      0.66 o
  -5  -8   5       26.59       25.24      1.21 o
  -4  -8   5        6.23        6.06      0.74 o
  -3  -8   5      244.61      240.85      5.26 o
  -2  -8   5      557.70      524.20      7.49 o
  -1  -8   5      170.98      162.13      2.33 o
   0  -8   5      114.60      116.27      1.68 o
   1  -8   5      325.59      306.44      4.12 o
   2  -8   5      348.59      348.89      3.83 o
   3  -8   5      120.36      107.64      1.73 o
   4  -8   5       56.56       44.99      1.06 o
   5  -8   5       51.36       47.28      1.18 o
   6  -8   5      104.09      105.28      2.36 o
   7  -8   5       14.12       14.19      1.01 o
   8  -8   5      240.59      251.10      6.42 o
   9  -8   5        0.70        1.28      1.05 o
  10  -8   5        4.53        3.68      1.32 o
  11  -8   5        0.37       -0.80      1.52 o
  -8  -7   5        5.74        7.06      1.90 o
  -7  -7   5        0.31        0.28      0.76 o
  -6  -7   5        1.74        2.04      0.73 o
  -5  -7   5        6.70        5.32      0.64 o
  -4  -7   5        1.10        1.00      0.36 o
  -3  -7   5       49.41       44.47      1.05 o
  -2  -7   5        2.71        2.35      0.39 o
  -1  -7   5       31.84       24.39      0.60 o
   0  -7   5        0.06       -0.18      0.18 o
   1  -7   5       15.48       12.81      0.37 o
   2  -7   5       35.72       42.45      0.78 o
   3  -7   5      112.41       97.56      1.95 o
   4  -7   5       47.42       39.66      0.98 o
   5  -7   5      176.63      172.01      2.68 o
   6  -7   5       16.93       16.47      0.87 o
   7  -7   5      251.02      256.99      5.00 o
   8  -7   5       20.56       21.39      1.63 o
   9  -7   5        2.05        1.10      1.02 o
  10  -7   5        5.66        4.71      2.20 o
  11  -7   5        7.48       12.04      1.73 o
  -9  -6   5        0.96        0.54      0.87 o
  -8  -6   5        7.52        9.31      1.14 o
  -7  -6   5        0.36        0.82      0.97 o
  -6  -6   5        1.81        1.54      0.64 o
  -5  -6   5        0.00       -0.27      0.42 o
  -4  -6   5       12.56       12.80      0.58 o
  -3  -6   5      226.58      205.30      2.78 o
  -2  -6   5      142.75      141.30      2.05 o
  -1  -6   5       29.28       33.18      0.58 o
   0  -6   5       52.93       63.96      0.80 o
   1  -6   5      875.83      844.29      7.24 o
   2  -6   5      175.49      164.26      1.96 o
   3  -6   5       85.63       72.52      1.21 o
   4  -6   5       24.85       31.30      0.67 o
   5  -6   5      154.40      148.04      2.37 o
   6  -6   5       75.90       77.44      1.80 o
   7  -6   5       33.14       34.65      1.24 o
   8  -6   5       17.32       18.45      1.08 o
   9  -6   5       31.03       36.25      1.81 o
  10  -6   5        3.84        3.05      1.16 o
  11  -6   5        1.11        2.44      1.22 o
  -9  -5   5        1.10        0.29      0.92 o
  -8  -5   5        6.90        6.85      1.10 o
  -7  -5   5        0.23       -0.03      0.66 o
  -6  -5   5        0.02        0.15      0.54 o
  -5  -5   5       31.17       32.92      0.91 o
  -4  -5   5       88.72       85.97      1.47 o
  -3  -5   5        0.01       -0.10      0.17 o
  -2  -5   5        0.70        0.98      0.15 o
  -1  -5   5       80.29       97.70      1.03 o
   0  -5   5       95.07       91.16      1.03 o
   1  -5   5        9.41       10.87      0.31 o
   2  -5   5       18.88       15.37      0.38 o
   3  -5   5      512.47      538.90      6.54 o
   4  -5   5      587.89      608.22      8.94 o
   5  -5   5       15.15       18.18      0.83 o
   6  -5   5      154.96      153.78      2.98 o
   7  -5   5       77.01       72.46      1.92 o
   8  -5   5      102.65      100.62      2.46 o
   9  -5   5       34.13       34.89      1.76 o
  10  -5   5        0.07        0.58      0.83 o
  11  -5   5        3.42        5.26      1.24 o
 -10  -4   5        2.44        5.83      1.94 o
  -9  -4   5       13.85       15.71      1.53 o
  -8  -4   5        0.34        0.04      0.59 o
  -7  -4   5        4.74        4.65      0.61 o
  -6  -4   5       24.31       24.99      0.80 o
  -5  -4   5       98.86       95.72      1.34 o
  -4  -4   5        4.47        4.28      0.29 o
  -3  -4   5       27.44       26.21      0.49 o
  -2  -4   5       50.29       42.49      0.65 o
  -1  -4   5      195.19      189.58      1.71 o
   0  -4   5        5.13        3.47      0.33 o
   1  -4   5      549.32      639.85      5.77 o
   2  -4   5      216.60      212.68      2.15 o
   3  -4   5      839.38      865.80      9.08 o
   4  -4   5      138.24      140.65      1.97 o
   5  -4   5      416.68      405.97      4.98 o
   6  -4   5        9.62       10.09      0.65 o
   7  -4   5       80.15       78.38      2.00 o
   8  -4   5        2.70        2.56      0.68 o
   9  -4   5        7.10       11.30      1.89 o
  10  -4   5        0.56       -0.76      0.76 o
 -10  -3   5        5.27        6.05      1.27 o
  -9  -3   5        3.03        5.01      0.82 o
  -8  -3   5       31.41       33.36      1.33 o
  -7  -3   5       15.05       15.41      0.88 o
  -6  -3   5       38.84       40.46      1.00 o
  -5  -3   5       31.54       32.12      0.80 o
  -4  -3   5      249.24      240.49      2.51 o
  -3  -3   5        0.86        0.22      0.22 o
  -2  -3   5       29.40       31.22      0.58 o
  -1  -3   5       31.90       35.27      0.46 o
   0  -3   5      132.96      176.63      1.59 o
   1  -3   5        1.54        2.65      0.16 o
   2  -3   5      176.76      190.54      2.23 o
   3  -3   5       94.31       83.40      1.19 o
   4  -3   5      170.16      168.80      2.56 o
   5  -3   5        6.68        8.60      0.57 o
   6  -3   5       29.15       24.27      1.01 o
   7  -3   5      100.74       98.52      2.00 o
   8  -3   5       51.69       55.68      1.76 o
   9  -3   5        0.12        0.27      0.79 o
  10  -3   5        3.04        2.70      1.09 o
 -11  -2   5        0.83        0.65      1.75 o
 -10  -2   5        0.01        1.30      0.96 o
  -9  -2   5        1.72        2.03      0.76 o
  -8  -2   5        6.45        6.57      0.79 o
  -7  -2   5      170.66      165.52      2.81 o
  -6  -2   5       87.14       87.35      1.41 o
  -5  -2   5      645.13      621.35      5.62 o
  -4  -2   5       64.02       62.82      0.85 o
  -3  -2   5      478.54      473.15      4.05 o
  -2  -2   5      159.69      178.76      1.82 o
  -1  -2   5     2380.95     2542.43     22.34 o
   0  -2   5      829.07      965.36      8.57 o
   1  -2   5      819.75      847.82      6.92 o
   2  -2   5      406.62      454.41      4.55 o
   3  -2   5       77.92       78.02      1.07 o
   4  -2   5        6.91        5.85      0.41 o
   5  -2   5      277.05      259.99      4.87 o
   6  -2   5        0.33        0.22      0.37 o
   7  -2   5       17.11       17.93      0.85 o
   8  -2   5        7.83        7.63      0.65 o
   9  -2   5        8.13        8.74      1.71 o
  10  -2   5        5.11        6.24      1.20 o
 -11  -1   5        0.35       -0.21      1.79 o
 -10  -1   5        2.51        0.72      1.00 o
  -9  -1   5       53.88       55.95      1.99 o
  -8  -1   5      115.32      109.16      2.45 o
  -7  -1   5       70.66       68.93      1.58 o
  -6  -1   5       69.74       66.43      1.31 o
  -5  -1   5       79.13       75.59      1.02 o
  -4  -1   5      506.23      518.88      4.69 o
  -3  -1   5     1106.00     1175.07     10.14 o
  -2  -1   5      315.24      337.43      3.69 o
  -1  -1   5        1.68        3.94      0.17 o
   0  -1   5       68.24       65.45      0.70 o
   1  -1   5      147.47      172.46      1.50 o
   2  -1   5       16.70       19.27      0.38 o
   3  -1   5      113.65      108.27      1.28 o
   4  -1   5      377.65      376.31      5.46 o
   5  -1   5        0.57        0.31      0.42 o
   6  -1   5        6.18        8.22      0.59 o
   7  -1   5       23.91       23.42      0.87 o
   8  -1   5       15.76       16.38      1.03 o
   9  -1   5        3.88        5.35      1.08 o
  10  -1   5        1.26        0.59      0.86 o
 -11   0   5        0.00       -1.53      1.53 o
 -10   0   5       12.36       11.18      1.77 o
  -9   0   5       23.90       27.76      1.61 o
  -8   0   5        0.15       -0.41      0.51 o
  -7   0   5       27.20       26.03      0.99 o
  -6   0   5       96.13       84.88      1.53 o
  -5   0   5      120.08      120.27      1.45 o
  -4   0   5      904.95      984.78      9.18 o
  -3   0   5       97.07       88.37      1.08 o
  -2   0   5     2246.00     2468.39     20.96 o
  -1   0   5      561.80      587.25      4.83 o
   0   0   5      118.48      132.34      1.30 o
   1   0   5       68.39       66.80      0.68 o
   2   0   5      201.15      185.96      1.81 o
   3   0   5       86.47       90.27      1.11 o
   4   0   5       66.62       68.53      1.09 o
   5   0   5        5.18        4.28      0.38 o
   6   0   5       40.72       43.57      1.09 o
   7   0   5        9.79        7.45      0.58 o
   8   0   5      240.60      228.77      4.20 o
   9   0   5        6.07       11.02      1.22 o
  10   0   5       30.64       34.03      2.76 o
 -11   1   5        4.26        5.87      3.04 o
 -10   1   5        0.86       -1.12      1.12 o
  -9   1   5        7.92        6.35      0.87 o
  -8   1   5       16.73       18.64      0.92 o
  -7   1   5       49.77       41.97      1.45 o
  -6   1   5        0.00       -0.10      0.27 o
  -5   1   5      117.14      138.47      1.67 o
  -4   1   5       24.98       17.70      0.46 o
  -3   1   5      484.08      483.62      4.18 o
  -2   1   5       50.92       61.31      0.83 o
  -1   1   5      448.02      434.71      4.06 o
   0   1   5       16.24       24.88      0.38 o
   1   1   5      280.81      289.50      2.64 o
   2   1   5        0.10        0.11      0.13 o
   3   1   5      600.89      619.21      7.41 o
   4   1   5      143.94      143.97      2.03 o
   5   1   5      515.02      516.64      5.76 o
   6   1   5        0.75        1.51      0.42 o
   7   1   5      220.54      220.60      3.16 o
   8   1   5      100.48       99.06      2.32 o
   9   1   5        0.13        1.58      0.76 o
  10   1   5        0.32        1.10      1.16 o
 -11   2   5        3.69        1.63      1.54 o
 -10   2   5        2.12        1.91      0.94 o
  -9   2   5        0.33       -0.62      0.62 o
  -8   2   5       35.50       34.79      1.27 o
  -7   2   5        6.71        6.56      0.53 o
  -6   2   5       11.75       12.09      0.49 o
  -5   2   5      153.34      138.01      1.66 o
  -4   2   5      293.95      309.63      2.98 o
  -3   2   5      733.57      780.81      6.92 o
  -2   2   5        3.23        2.65      0.25 o
  -1   2   5      440.12      487.09      4.72 o
   0   2   5      892.65     1053.56      9.42 o
   1   2   5     1085.50     1171.83     10.66 o
   2   2   5      979.60     1004.64      9.20 o
   3   2   5      304.44      300.11      3.20 o
   4   2   5       21.35       29.22      0.66 o
   5   2   5       35.55       33.88      0.74 o
   6   2   5       12.97       15.36      0.65 o
   7   2   5       63.02       66.13      1.69 o
   8   2   5        1.01        1.67      0.62 o
   9   2   5        4.18        6.35      0.78 o
 -11   3   5       12.32       16.15      1.49 o
 -10   3   5        6.85        4.68      1.06 o
  -9   3   5        0.80        0.03      0.69 o
  -8   3   5       22.25       18.86      1.12 o
  -7   3   5       79.48       82.59      1.91 o
  -6   3   5      260.96      258.08      2.97 o
  -5   3   5       38.16       36.91      0.57 o
  -4   3   5       85.79       90.03      1.02 o
  -3   3   5      119.34      114.89      1.25 o
  -2   3   5      346.24      385.97      3.45 o
  -1   3   5     1136.87     1211.56     11.41 o
   0   3   5      493.88      515.13      5.01 o
   1   3   5       58.96       62.47      0.79 o
   2   3   5      422.34      491.10      4.63 o
   3   3   5      169.82      178.03      1.91 o
   4   3   5      388.23      397.67      4.11 o
   5   3   5       19.44       20.49      0.52 o
   6   3   5        3.09        3.12      0.37 o
   7   3   5        1.72        1.72      0.73 o
   8   3   5        2.96        3.09      1.31 o
   9   3   5        0.12       -1.19      1.19 o
 -11   4   5       24.11       27.36      2.79 o
 -10   4   5       36.99       41.08      1.73 o
  -9   4   5       42.49       39.18      2.51 o
  -8   4   5       22.56       22.37      1.15 o
  -7   4   5       53.85       54.73      1.43 o
  -6   4   5       26.79       24.77      0.76 o
  -5   4   5       29.09       30.62      0.54 o
  -4   4   5        4.50        4.73      0.22 o
  -3   4   5        4.15        5.75      0.26 o
  -2   4   5      176.83      178.00      1.82 o
  -1   4   5      125.34      110.59      1.11 o
   0   4   5      177.73      189.63      1.98 o
   1   4   5        0.63        2.59      0.22 o
   2   4   5      147.85      159.99      2.07 o
   3   4   5      666.73      683.75     11.15 o
   4   4   5       32.32       30.78      0.74 o
   5   4   5       52.95       57.09      1.13 o
   6   4   5       16.00       15.48      0.97 o
   7   4   5        4.61        3.87      1.15 o
   8   4   5        0.77       -1.00      1.11 o
   9   4   5        0.91        1.22      1.18 o
 -11   5   5       29.14       29.29      1.79 o
 -10   5   5        5.65        4.33      1.09 o
  -9   5   5       14.53       14.72      1.31 o
  -8   5   5        4.72        4.73      0.70 o
  -7   5   5      107.44      110.50      1.97 o
  -6   5   5       14.32       13.59      0.65 o
  -5   5   5        1.46        0.81      0.28 o
  -4   5   5       16.92       21.33      0.52 o
  -3   5   5       11.99       15.64      0.38 o
  -2   5   5      180.20      192.85      1.84 o
  -1   5   5       25.78       27.92      0.49 o
   0   5   5        4.76        3.54      0.19 o
   1   5   5        4.41        3.41      0.20 o
   2   5   5      117.67      126.86      2.21 o
   3   5   5       25.90       27.57      0.82 o
   4   5   5       15.96       15.98      0.59 o
   5   5   5       35.00       30.63      1.63 o
   6   5   5       21.24       20.55      1.58 o
   7   5   5        1.33        1.01      1.09 o
   8   5   5        0.82       -0.96      1.06 o
 -11   6   5        0.90       -0.94      0.94 o
 -10   6   5       33.15       32.15      1.83 o
  -9   6   5       36.07       41.82      1.59 o
  -8   6   5       46.50       47.83      1.58 o
  -7   6   5       33.15       29.21      1.11 o
  -6   6   5      167.85      146.97      3.09 o
  -5   6   5      150.41      145.62      2.43 o
  -4   6   5      213.63      204.76      2.83 o
  -3   6   5      326.42      304.29      3.54 o
  -2   6   5      137.38      127.25      1.45 o
  -1   6   5      340.94      343.16      5.50 o
   0   6   5       41.79       40.25      0.82 o
   1   6   5       27.38       28.71      0.71 o
   2   6   5        4.72        5.54      0.37 o
   3   6   5       17.46       16.88      0.86 o
   4   6   5        0.02        0.31      0.64 o
   5   6   5        0.03       -0.23      1.01 o
   6   6   5        0.11       -1.00      1.00 o
   7   6   5        1.00        0.65      1.03 o
 -11   7   5        8.84        8.65      1.65 o
 -10   7   5        1.18        2.43      1.59 o
  -9   7   5        4.34        4.60      0.98 o
  -8   7   5        2.61        3.10      0.82 o
  -7   7   5       96.66       92.94      2.24 o
  -6   7   5       26.22       22.52      1.02 o
  -5   7   5       30.27       27.20      1.00 o
  -4   7   5        3.80        4.46      0.47 o
  -3   7   5       91.06       72.03      1.65 o
  -2   7   5       34.83       36.26      2.41 o
  -1   7   5        1.01        1.20      0.76 o
   0   7   5        6.11        4.76      0.41 o
   1   7   5        2.40        2.33      0.34 o
   2   7   5        5.89        4.57      0.43 o
   3   7   5       13.84       13.46      0.92 o
   4   7   5        0.02       -0.44      0.44 o
   5   7   5        0.02       -1.51      1.51 o
   6   7   5        0.41       -0.18      0.88 o
 -10   8   5        5.99        5.50      1.79 o
  -9   8   5        3.59        4.57      1.54 o
  -8   8   5       15.26       13.64      1.86 o
  -7   8   5       21.20       17.30      1.40 o
  -6   8   5       12.37       12.10      1.65 o
  -5   8   5        4.04        5.16      0.46 o
  -4   8   5      108.69       84.04      3.09 o
  -3   8   5       33.92       32.87      2.73 o
  -2   8   5      345.77      307.10      6.48 o
  -1   8   5       61.22       58.70      1.24 o
   0   8   5        1.22        1.04      0.36 o
   1   8   5       10.32       10.08      0.60 o
   2   8   5       39.40       40.53      1.15 o
   3   8   5        0.38        0.12      0.44 o
   4   8   5        0.64        0.64      0.70 o
   5   8   5        1.27        1.50      0.84 o
   6   8   5        9.00        8.37      1.25 o
  -9   9   5        0.03        1.15      1.32 o
  -8   9   5        8.05        4.09      1.33 o
  -7   9   5        9.12       12.04      1.86 o
  -6   9   5       12.25       11.22      0.81 o
  -5   9   5        3.64        7.19      0.77 o
  -4   9   5       17.11       18.60      1.88 o
  -3   9   5      141.13      138.31      5.11 o
  -2   9   5       14.09       10.37      0.82 o
  -1   9   5       25.72       23.48      1.06 o
   0   9   5       27.36       28.93      1.08 o
   1   9   5       34.33       33.70      1.13 o
   2   9   5        1.33        1.13      0.47 o
   3   9   5        6.51        5.91      0.61 o
   4   9   5        6.68        6.63      0.98 o
   5   9   5       12.76       13.41      1.38 o
  -9  10   5        1.06        0.43      1.30 o
  -8  10   5       17.80       15.62      1.83 o
  -7  10   5        0.02       -0.44      0.60 o
  -6  10   5       23.22       26.15      1.55 o
  -5  10   5       28.68       32.59      2.64 o
  -4  10   5       22.99       27.63      2.26 o
  -3  10   5       20.62       19.93      1.88 o
  -2  10   5       26.53       24.58      1.85 o
  -1  10   5       36.71       38.02      1.40 o
   0  10   5       20.77       21.34      0.80 o
   1  10   5        0.25        0.59      0.40 o
   2  10   5        4.37        3.89      1.06 o
   3  10   5       12.66       14.12      0.90 o
  -8  11   5       13.44       15.35      1.44 o
  -7  11   5        2.04        4.02      1.45 o
  -6  11   5       11.58       14.33      2.15 o
  -5  11   5        1.71        4.30      1.38 o
  -4  11   5       47.30       49.66      3.04 o
  -3  11   5        8.98        8.62      1.42 o
  -2  11   5        1.94        1.78      0.96 o
  -1  11   5        0.76        1.56      0.76 o
   0  11   5       13.67       14.20      0.88 o
   1  11   5        3.14        2.00      0.50 o
   2  11   5        4.83        5.65      0.59 o
  -7  12   5        7.78       10.23      2.15 o
  -6  12   5        0.41       -0.72      1.28 o
  -5  12   5       18.99       19.63      2.24 o
  -4  12   5       19.69       16.00      1.98 o
  -3  12   5        2.59        1.17      1.16 o
  -2  12   5        3.00        3.81      1.10 o
  -1  12   5       20.08       20.50      1.68 o
   0  12   5        4.84        6.21      0.93 o
  -5  13   5        1.04        1.43      1.06 o
   2 -14   6        8.14        9.94      1.42 o
   3 -14   6        3.91        3.95      1.19 o
   4 -14   6        0.07       -0.73      0.96 o
   5 -14   6        2.97        2.96      1.32 o
   6 -14   6        5.49        4.38      1.73 o
  -1 -13   6        5.95        7.54      1.09 o
   0 -13   6        0.17       -0.08      0.75 o
   1 -13   6        0.85        1.10      1.05 o
   2 -13   6       12.76       12.38      1.34 o
   3 -13   6        0.88        0.49      0.94 o
   4 -13   6        8.84        9.34      1.38 o
   5 -13   6       23.88       21.36      2.73 o
   6 -13   6       11.29       11.88      2.23 o
   7 -13   6        1.55        0.57      1.09 o
  -3 -12   6        4.62        4.21      1.00 o
  -2 -12   6       24.46       24.10      1.82 o
  -1 -12   6       14.51       16.28      2.09 o
   0 -12   6        0.01       -0.16      0.74 o
   1 -12   6       56.20       59.31      2.47 o
   2 -12   6       34.69       38.74      2.05 o
   3 -12   6       11.06       10.57      1.34 o
   4 -12   6        8.77        9.53      1.32 o
   5 -12   6        2.35        1.91      1.07 o
   6 -12   6       27.80       26.83      1.37 o
   7 -12   6       34.46       35.48      2.54 o
   8 -12   6        0.56        0.49      1.34 o
  -4 -11   6        0.01       -0.09      0.78 o
  -3 -11   6       12.00       13.86      1.24 o
  -2 -11   6        6.88        6.11      1.29 o
  -1 -11   6        6.43        4.77      0.85 o
   0 -11   6       11.49       11.50      1.12 o
   1 -11   6        2.87        3.92      2.06 o
   2 -11   6        0.12       -0.16      0.70 o
   3 -11   6        0.01       -0.78      0.99 o
   4 -11   6        0.70        1.01      0.49 o
   5 -11   6        4.02        1.90      0.64 o
   6 -11   6        3.25        3.99      0.96 o
   7 -11   6        3.04        3.38      1.36 o
   8 -11   6        1.22        0.13      1.34 o
  -5 -10   6        4.66        4.24      1.03 o
  -4 -10   6       12.76       13.06      1.21 o
  -3 -10   6        0.04       -0.39      0.69 o
  -2 -10   6       36.34       33.13      0.96 o
  -1 -10   6       34.15       33.07      1.00 o
   0 -10   6       27.38       24.72      1.08 o
   1 -10   6       12.30        9.94      0.78 o
   2 -10   6       81.07       81.94      2.75 o
   3 -10   6       40.92       37.52      1.17 o
   4 -10   6        0.10        0.53      0.50 o
   5 -10   6        1.09        1.06      0.63 o
   6 -10   6       30.00       29.39      1.40 o
   7 -10   6        6.34        7.35      1.56 o
   8 -10   6        1.47        1.49      1.38 o
   9 -10   6        2.80        3.28      1.65 o
  -6  -9   6        2.44        1.26      1.01 o
  -5  -9   6        0.12       -0.79      0.79 o
  -4  -9   6       13.27       13.42      0.87 o
  -3  -9   6        0.11       -0.31      0.33 o
  -2  -9   6        8.44        6.56      0.54 o
  -1  -9   6        0.02       -0.02      0.36 o
   0  -9   6       90.45       81.86      2.02 o
   1  -9   6      187.28      165.34      2.83 o
   2  -9   6        0.08       -0.31      0.31 o
   3  -9   6        0.22       -0.44      0.44 o
   4  -9   6        0.37       -0.47      0.47 o
   5  -9   6       69.14       61.47      1.88 o
   6  -9   6        0.07        0.47      0.57 o
   7  -9   6        3.40        5.21      0.95 o
   8  -9   6        8.02        5.29      1.63 o
   9  -9   6        9.06       11.71      2.13 o
  10  -9   6        4.86        6.04      1.95 o
  -7  -8   6        0.50       -0.13      1.28 o
  -6  -8   6        8.46        6.36      0.92 o
  -5  -8   6       23.68       24.93      1.21 o
  -4  -8   6        1.49        0.77      0.49 o
  -3  -8   6       32.96       27.89      0.92 o
  -2  -8   6        0.03        1.10      0.36 o
  -1  -8   6      416.88      393.62      5.10 o
   0  -8   6      398.88      356.65      4.30 o
   1  -8   6      167.39      166.45      2.22 o
   2  -8   6       21.74       19.04      0.53 o
   3  -8   6      106.57      103.73      1.75 o
   4  -8   6      191.45      171.01      3.59 o
   5  -8   6        1.42        1.06      0.39 o
   6  -8   6        7.05        5.23      0.65 o
   7  -8   6       29.07       27.31      1.38 o
   8  -8   6       21.68       20.35      2.07 o
   9  -8   6       19.48       23.99      1.91 o
  10  -8   6       79.38       84.36      3.54 o
  -8  -7   6        0.94        2.13      0.88 o
  -7  -7   6        3.14        4.41      0.91 o
  -6  -7   6        2.91        3.07      0.70 o
  -5  -7   6       15.43       16.12      0.88 o
  -4  -7   6        3.77        4.21      0.45 o
  -3  -7   6       11.02        9.19      0.54 o
  -2  -7   6       32.48       29.20      0.70 o
  -1  -7   6       61.64       64.93      1.11 o
   0  -7   6        0.14       -0.02      0.19 o
   1  -7   6       39.11       45.24      0.75 o
   2  -7   6       40.36       40.30      0.71 o
   3  -7   6       51.59       56.46      1.00 o
   4  -7   6       34.00       35.76      0.97 o
   5  -7   6        6.53        5.22      0.51 o
   6  -7   6        1.25        0.38      0.48 o
   7  -7   6       40.22       43.22      2.22 o
   8  -7   6        9.31       11.31      1.33 o
   9  -7   6      106.34      113.96      3.97 o
  10  -7   6        2.75        2.94      1.31 o
  -9  -6   6        0.76        1.63      0.97 o
  -8  -6   6        1.89        2.49      0.93 o
  -7  -6   6        8.46        6.28      1.00 o
  -6  -6   6        1.61        1.59      0.58 o
  -5  -6   6        0.27        0.37      0.48 o
  -4  -6   6        1.99        1.54      0.37 o
  -3  -6   6       42.47       40.25      0.93 o
  -2  -6   6      275.50      267.95      3.88 o
  -1  -6   6      340.72      319.53      3.07 o
   0  -6   6      393.09      365.43      3.48 o
   1  -6   6       27.56       25.48      0.49 o
   2  -6   6      311.39      329.17      3.39 o
   3  -6   6      282.13      275.05      3.17 o
   4  -6   6      196.57      176.78      2.25 o
   5  -6   6        1.44        1.06      0.44 o
   6  -6   6       46.27       46.77      1.66 o
   7  -6   6       30.24       33.16      1.49 o
   8  -6   6       13.61       17.65      1.54 o
   9  -6   6        1.55        2.70      0.89 o
  10  -6   6        9.66       10.38      1.48 o
  11  -6   6        5.25       11.08      2.33 o
  -9  -5   6        6.19        5.21      1.63 o
  -8  -5   6       77.62       81.62      3.83 o
  -7  -5   6        6.04        4.97      1.00 o
  -6  -5   6       45.83       43.82      1.13 o
  -5  -5   6        2.98        3.29      0.43 o
  -4  -5   6       58.87       55.09      0.90 o
  -3  -5   6      255.79      256.42      2.63 o
  -2  -5   6        1.78        1.35      0.19 o
  -1  -5   6       52.40       52.92      0.73 o
   0  -5   6       60.53       62.55      0.87 o
   1  -5   6      238.77      268.94      2.49 o
   2  -5   6        0.01        0.43      0.17 o
   3  -5   6        3.33        3.24      0.27 o
   4  -5   6        1.19        1.30      0.29 o
   5  -5   6      580.42      547.07     24.07 o
   6  -5   6       31.77       33.21      1.39 o
   7  -5   6        1.10        0.99      0.58 o
   8  -5   6       11.44       11.49      0.95 o
   9  -5   6       52.59       56.17      2.20 o
  10  -5   6        7.49        8.70      1.15 o
 -10  -4   6        3.24        1.15      1.73 o
  -9  -4   6       64.59       70.06      2.04 o
  -8  -4   6        1.11        1.98      0.69 o
  -7  -4   6       74.19       73.88      1.85 o
  -6  -4   6        3.58        3.53      0.65 o
  -5  -4   6       89.63       86.96      1.52 o
  -4  -4   6       40.89       38.95      0.71 o
  -3  -4   6       17.14       16.64      0.45 o
  -2  -4   6       49.74       69.83      0.96 o
  -1  -4   6      142.05      155.53      1.64 o
   0  -4   6      125.44      116.01      1.19 o
   1  -4   6        2.72        7.22      0.28 o
   2  -4   6      185.90      187.72      1.96 o
   3  -4   6      241.66      291.54      5.17 o
   4  -4   6       70.53       68.24      1.31 o
   5  -4   6       99.59      103.45      1.91 o
   6  -4   6       47.87       46.76      1.38 o
   7  -4   6       62.76       61.08      1.76 o
   8  -4   6       12.09       13.64      1.00 o
   9  -4   6        2.98        4.84      1.07 o
  10  -4   6        0.33       -0.08      0.85 o
 -10  -3   6       13.91       17.07      1.40 o
  -9  -3   6       13.69       15.74      2.08 o
  -8  -3   6       58.01       60.37      1.77 o
  -7  -3   6       52.79       51.78      1.56 o
  -6  -3   6       22.88       24.29      0.82 o
  -5  -3   6        5.13        4.88      0.38 o
  -4  -3   6      411.65      410.72      4.07 o
  -3  -3   6       34.62       30.69      0.57 o
  -2  -3   6      757.63      821.06      7.49 o
  -1  -3   6      195.78      213.07      2.11 o
   0  -3   6      496.75      551.86      4.57 o
   1  -3   6      113.77      130.80      1.85 o
   2  -3   6      320.66      394.26      4.00 o
   3  -3   6      161.71      157.24      1.98 o
   4  -3   6        0.09        0.14      0.24 o
   5  -3   6      409.62      401.04      6.48 o
   6  -3   6        0.96        0.10      0.48 o
   7  -3   6        6.00        5.73      0.63 o
   8  -3   6       16.40       15.94      1.35 o
   9  -3   6       27.30       28.76      1.64 o
  10  -3   6        3.41        2.70      1.09 o
 -11  -2   6        2.47        2.62      2.04 o
 -10  -2   6        3.97        5.64      1.17 o
  -9  -2   6       22.12       24.77      1.42 o
  -8  -2   6        1.57        1.04      0.65 o
  -7  -2   6       50.43       51.58      1.55 o
  -6  -2   6        0.82       -0.02      0.33 o
  -5  -2   6      799.84      785.95      7.02 o
  -4  -2   6      349.48      363.95      4.22 o
  -3  -2   6      477.78      516.20      4.43 o
  -2  -2   6      168.20      204.36      1.97 o
  -1  -2   6      610.39      648.21      5.89 o
   0  -2   6        1.44        2.61      0.40 o
   1  -2   6     1102.48     1142.34      9.29 o
   2  -2   6      128.56      150.32      1.73 o
   3  -2   6      118.16      105.59      1.37 o
   4  -2   6        0.40        0.41      0.28 o
   5  -2   6      129.64      119.35      1.89 o
   6  -2   6       14.46       11.82      0.75 o
   7  -2   6       25.03       23.65      1.05 o
   8  -2   6       14.05       16.40      0.92 o
   9  -2   6        1.63        1.83      1.00 o
  10  -2   6        7.09        8.46      1.28 o
 -11  -1   6       22.65       25.95      3.05 o
 -10  -1   6       14.00       12.67      1.45 o
  -9  -1   6        0.34       -0.07      0.97 o
  -8  -1   6       58.57       57.68      1.76 o
  -7  -1   6      101.58       98.61      1.98 o
  -6  -1   6      464.31      461.36      5.21 o
  -5  -1   6       66.42       68.89      1.28 o
  -4  -1   6       35.06       34.77      0.63 o
  -3  -1   6       31.47       56.90      0.82 o
  -2  -1   6     1066.97     1189.06     10.81 o
  -1  -1   6      934.49     1084.69      9.70 o
   0  -1   6       12.06       12.92      0.30 o
   1  -1   6       82.25       81.92      0.88 o
   2  -1   6       15.43       19.79      0.40 o
   3  -1   6      170.00      174.15      1.79 o
   4  -1   6       30.24       27.15      0.57 o
   5  -1   6       74.21       73.68      1.28 o
   6  -1   6       39.86       41.39      1.17 o
   7  -1   6        0.05       -0.13      0.42 o
   8  -1   6        9.77       10.48      0.80 o
   9  -1   6       16.37       16.94      2.19 o
  10  -1   6        2.75        3.37      1.38 o
 -11   0   6        1.80       -0.28      1.80 o
 -10   0   6        0.31        0.21      1.02 o
  -9   0   6       15.65       15.51      1.27 o
  -8   0   6       13.99       13.76      0.96 o
  -7   0   6        0.29        0.01      0.67 o
  -6   0   6       28.65       27.28      0.75 o
  -5   0   6      248.41      244.42      2.59 o
  -4   0   6       13.91       11.14      0.52 o
  -3   0   6      113.43      133.77      1.60 o
  -2   0   6     1345.82     1577.77     14.26 o
  -1   0   6     1050.95     1052.83      8.95 o
   0   0   6      949.37     1050.72      9.43 o
   1   0   6       57.01       63.04      0.68 o
   2   0   6       11.48       11.92      0.31 o
   3   0   6      154.43      158.87      1.65 o
   4   0   6       47.91       43.43      0.90 o
   5   0   6       24.43       22.73      0.90 o
   6   0   6       58.72       57.84      1.26 o
   7   0   6       11.87       14.19      0.78 o
   8   0   6       16.81       18.99      1.49 o
   9   0   6       19.69       23.30      1.65 o
  10   0   6       50.52       50.61      3.22 o
 -11   1   6        0.03       -1.77      1.77 o
 -10   1   6        3.61        2.63      1.12 o
  -9   1   6        4.78        2.77      0.77 o
  -8   1   6       21.85       22.90      1.17 o
  -7   1   6       15.73       15.08      0.71 o
  -6   1   6       94.16       94.35      1.65 o
  -5   1   6       10.02        9.19      0.36 o
  -4   1   6      241.55      242.36      2.71 o
  -3   1   6      118.93      173.42      1.87 o
  -2   1   6       27.28       42.31      0.62 o
  -1   1   6      196.05      210.30      2.10 o
   0   1   6       30.50       31.50      0.48 o
   1   1   6       20.50       15.21      0.31 o
   2   1   6      218.64      209.23      2.03 o
   3   1   6       11.46       12.67      0.40 o
   4   1   6       51.10       46.88      0.95 o
   5   1   6      137.60      129.70      2.00 o
   6   1   6       30.85       34.74      1.05 o
   7   1   6      138.62      131.14      2.20 o
   8   1   6        0.26        1.70      1.07 o
   9   1   6       95.50      107.53      3.12 o
  10   1   6       10.77       10.81      1.54 o
 -11   2   6        0.02        0.30      1.48 o
 -10   2   6        6.31        4.03      1.04 o
  -9   2   6       42.54       43.82      1.66 o
  -8   2   6        0.05       -0.63      0.65 o
  -7   2   6        7.69        9.61      0.79 o
  -6   2   6        0.01       -0.29      0.29 o
  -5   2   6      291.10      290.69      3.25 o
  -4   2   6        5.24        5.75      0.28 o
  -3   2   6        6.21        8.26      0.36 o
  -2   2   6       11.09       21.20      0.46 o
  -1   2   6     3159.44     3428.79     31.86 o
   0   2   6       28.20       26.84      0.41 o
   1   2   6        3.72        5.42      0.30 o
   2   2   6      292.48      309.54      3.04 o
   3   2   6      415.44      447.43      4.32 o
   4   2   6      191.53      192.45      2.39 o
   5   2   6       39.20       40.45      1.05 o
   6   2   6        2.01        1.86      0.45 o
   7   2   6        5.35        6.94      0.69 o
   8   2   6        7.79       11.43      0.87 o
   9   2   6        0.09        0.01      0.85 o
 -11   3   6        6.14        8.43      1.88 o
 -10   3   6       42.82       41.07      1.99 o
  -9   3   6        0.99        1.24      0.74 o
  -8   3   6      111.08      102.36      2.85 o
  -7   3   6        1.69        1.43      0.61 o
  -6   3   6       51.00       48.75      1.04 o
  -5   3   6       23.92       27.89      0.63 o
  -4   3   6      122.06      115.14      1.39 o
  -3   3   6       12.34        9.75      0.28 o
  -2   3   6      810.32      856.79      7.35 o
  -1   3   6      891.93      911.54      9.98 o
   0   3   6        0.59        1.62      0.17 o
   1   3   6       81.65       79.86      0.99 o
   2   3   6      382.90      378.78      3.66 o
   3   3   6        1.44        2.14      0.26 o
   4   3   6       48.90       57.23      0.94 o
   5   3   6       66.72       70.40      1.42 o
   6   3   6       48.88       53.25      1.20 o
   7   3   6        0.06        0.25      0.66 o
   8   3   6        0.70        2.77      0.98 o
   9   3   6        0.01       -0.71      1.32 o
 -11   4   6        1.22        0.88      1.02 o
 -10   4   6        2.82        3.23      1.20 o
  -9   4   6      136.54      132.67      5.47 o
  -8   4   6       60.57       66.11      1.91 o
  -7   4   6      140.41      125.53      2.64 o
  -6   4   6       23.93       23.14      0.76 o
  -5   4   6        1.80        1.33      0.24 o
  -4   4   6        7.57        6.47      0.26 o
  -3   4   6       16.30       18.23      0.38 o
  -2   4   6       16.39       15.59      0.41 o
  -1   4   6       43.66       56.81      0.72 o
   0   4   6       29.22       25.80      0.43 o
   1   4   6       48.71       46.56      0.83 o
   2   4   6      167.77      178.43      2.33 o
   3   4   6       13.29       12.04      0.55 o
   4   4   6        8.48        8.41      0.56 o
   5   4   6      103.76      103.85      1.85 o
   6   4   6        3.11        3.25      1.32 o
   7   4   6       30.74       33.59      3.06 o
   8   4   6        2.20        2.37      1.28 o
   9   4   6        0.01        0.12      1.07 o
 -11   5   6       17.46       18.08      1.81 o
 -10   5   6       51.80       55.65      2.30 o
  -9   5   6       55.85       59.27      1.92 o
  -8   5   6       31.68       30.85      1.34 o
  -7   5   6       74.59       71.41      1.86 o
  -6   5   6       53.59       49.45      1.26 o
  -5   5   6        1.60        0.05      0.37 o
  -4   5   6       81.30       75.14      1.27 o
  -3   5   6        7.18        6.52      0.34 o
  -2   5   6        4.15        4.19      0.19 o
  -1   5   6       23.88       23.58      0.42 o
   0   5   6      348.48      364.43      3.70 o
   1   5   6       49.97       50.71      0.78 o
   2   5   6        1.92        1.28      0.35 o
   3   5   6       13.50       15.84      0.55 o
   4   5   6       19.66       17.70      0.69 o
   5   5   6        2.96        2.44      0.82 o
   6   5   6       18.89       17.32      1.96 o
   7   5   6        0.00        0.43      1.07 o
   8   5   6        1.76        0.89      1.10 o
 -11   6   6        2.01        3.17      1.10 o
 -10   6   6        6.19        6.23      1.10 o
  -9   6   6       18.55       18.20      1.34 o
  -8   6   6       61.27       55.35      1.99 o
  -7   6   6       62.45       63.71      1.77 o
  -6   6   6       15.13       15.49      0.88 o
  -5   6   6       45.60       38.83      1.19 o
  -4   6   6      224.53      209.81      3.22 o
  -3   6   6      131.08      125.95      1.42 o
  -2   6   6       33.81       28.86      0.74 o
  -1   6   6      355.10      347.21      4.53 o
   0   6   6       21.99       18.75      0.53 o
   1   6   6       67.09       66.29      1.62 o
   2   6   6       14.03       15.89      0.93 o
   3   6   6       79.48       84.54      2.00 o
   4   6   6        2.31        0.75      0.62 o
   5   6   6        0.20       -0.62      1.50 o
   6   6   6        3.70        1.92      1.17 o
   7   6   6        0.32       -0.72      0.93 o
 -11   7   6       37.82       42.48      4.06 o
 -10   7   6       17.32       16.59      1.39 o
  -9   7   6        0.11        0.24      0.82 o
  -8   7   6        8.62        9.12      1.02 o
  -7   7   6       36.27       37.96      1.96 o
  -6   7   6       15.81       14.88      1.06 o
  -5   7   6        6.20        4.24      0.47 o
  -4   7   6       10.36        9.08      0.57 o
  -3   7   6        8.98        4.94      0.35 o
  -2   7   6        0.39        0.41      0.46 o
  -1   7   6        0.20        0.17      0.33 o
   0   7   6        0.10       -0.34      0.34 o
   1   7   6        3.88        3.00      0.41 o
   2   7   6       11.55       12.27      0.71 o
   3   7   6       60.20       62.71      1.69 o
   4   7   6        0.19        0.46      0.74 o
   5   7   6        3.72        3.67      1.04 o
   6   7   6        3.60        3.90      1.18 o
 -10   8   6        0.40        0.23      1.32 o
  -9   8   6        0.67       -0.90      1.30 o
  -8   8   6       32.48       31.88      2.66 o
  -7   8   6        1.94        1.27      0.82 o
  -6   8   6       17.15       14.82      0.78 o
  -5   8   6       14.27       13.52      1.01 o
  -4   8   6       17.79       17.68      1.00 o
  -3   8   6        0.40        1.17      0.93 o
  -2   8   6       21.49       13.87      1.07 o
  -1   8   6       72.97       70.56      1.65 o
   0   8   6      188.70      174.48      3.89 o
   1   8   6       15.90       15.22      0.86 o
   2   8   6       16.66       18.84      1.03 o
   3   8   6       10.29       10.37      0.80 o
   4   8   6       10.69       11.17      1.21 o
   5   8   6        1.06        0.30      0.79 o
  -9   9   6        0.08       -0.14      1.35 o
  -8   9   6        2.90        3.03      1.27 o
  -7   9   6       17.50       17.95      1.12 o
  -6   9   6       12.29       12.80      1.12 o
  -5   9   6        0.14        1.04      1.04 o
  -4   9   6       28.73       26.64      2.23 o
  -3   9   6       29.83       39.99      2.45 o
  -2   9   6       14.72       16.37      1.60 o
  -1   9   6       26.80       25.66      1.18 o
   0   9   6        6.89        5.72      0.64 o
   1   9   6       22.45       22.27      1.04 o
   2   9   6       21.01       22.41      2.77 o
   3   9   6        3.67        4.31      0.87 o
   4   9   6        0.02        0.57      0.78 o
  -8  10   6        0.22       -0.52      0.77 o
  -7  10   6        4.65        3.83      0.95 o
  -6  10   6        0.83       -0.56      0.60 o
  -5  10   6        1.36        1.58      1.27 o
  -4  10   6       32.58       34.55      2.57 o
  -3  10   6       12.86       13.22      1.60 o
  -2  10   6        0.20       -0.80      0.80 o
  -1  10   6        4.74        5.39      0.96 o
   0  10   6       24.94       24.79      0.92 o
   1  10   6        9.80       10.71      1.85 o
   2  10   6        0.96        1.39      0.52 o
   3  10   6        0.01       -0.35      0.58 o
  -8  11   6       18.69       16.96      1.71 o
  -7  11   6        6.51        8.90      0.96 o
  -6  11   6       20.23       23.92      2.49 o
  -5  11   6        0.39       -1.09      1.09 o
  -4  11   6       10.60       14.02      1.82 o
  -3  11   6       24.97       27.28      2.21 o
  -2  11   6       28.88       29.73      2.14 o
  -1  11   6        0.88       -0.01      0.81 o
   0  11   6        1.52        2.26      0.84 o
   1  11   6        4.38        4.77      0.87 o
  -7  12   6       20.66       23.47      2.73 o
  -6  12   6        3.59        2.71      1.64 o
  -5  12   6       10.97        9.03      1.76 o
  -4  12   6        8.75        9.42      1.72 o
  -3  12   6        6.09        6.24      1.36 o
  -2  12   6        1.90        1.87      0.87 o
  -1  12   6        0.01        0.40      0.82 o
   2 -14   7        1.05        0.50      1.01 o
   3 -14   7       13.40       13.92      1.83 o
   4 -14   7        7.74        7.67      1.63 o
   5 -14   7        0.21        2.49      1.24 o
   6 -14   7        0.53        1.21      1.38 o
  -1 -13   7        3.16        4.64      1.09 o
   0 -13   7       13.75       14.78      1.52 o
   1 -13   7       22.66       21.42      2.10 o
   2 -13   7        3.77        4.71      1.17 o
   3 -13   7        3.78        3.67      1.15 o
   4 -13   7       30.11       31.87      2.13 o
   5 -13   7        2.72        1.36      1.14 o
   6 -13   7        7.08        6.72      2.00 o
   7 -13   7       13.91       16.30      1.75 o
  -3 -12   7       10.54       12.25      1.41 o
  -2 -12   7        7.94        8.36      1.28 o
  -1 -12   7       20.86       22.79      1.56 o
   0 -12   7       28.59       30.79      2.91 o
   1 -12   7       22.82       27.47      1.76 o
   2 -12   7        5.65        6.69      1.16 o
   3 -12   7       84.62       92.87      3.34 o
   4 -12   7       25.01       27.39      2.83 o
   5 -12   7        0.21       -0.06      0.58 o
   6 -12   7        5.07        7.08      0.94 o
   7 -12   7        3.86        2.60      1.38 o
  -4 -11   7        6.01        6.81      1.19 o
  -3 -11   7        6.44        6.37      1.05 o
  -2 -11   7        1.32        1.15      1.05 o
  -1 -11   7        0.06        0.11      0.66 o
   0 -11   7        9.86       11.82      1.55 o
   1 -11   7       34.95       36.34      1.89 o
   2 -11   7       11.45       14.84      1.33 o
   3 -11   7        0.72        0.54      0.83 o
   4 -11   7       17.47       23.40      1.12 o
   5 -11   7        3.48        2.39      0.67 o
   6 -11   7        0.02       -0.64      0.64 o
   7 -11   7        0.05       -1.18      1.18 o
   8 -11   7        1.46       -0.19      1.34 o
  -5 -10   7        5.54        5.79      1.05 o
  -4 -10   7       10.64       11.26      1.22 o
  -3 -10   7       14.59       15.36      1.00 o
  -2 -10   7        0.96        0.18      0.81 o
  -1 -10   7        0.17        0.17      0.51 o
   0 -10   7       51.65       47.77      1.99 o
   1 -10   7       22.42       18.63      1.69 o
   2 -10   7        0.03        0.40      0.74 o
   3 -10   7        1.70        2.34      0.52 o
   4 -10   7       33.31       34.90      1.38 o
   5 -10   7       12.41        9.90      0.90 o
   6 -10   7        6.19        5.22      0.81 o
   7 -10   7       24.78       31.34      2.70 o
   8 -10   7        6.58       10.34      1.91 o
   9 -10   7        0.43        0.30      1.55 o
  -6  -9   7        5.30        7.04      1.35 o
  -5  -9   7        1.51        1.73      0.64 o
  -4  -9   7        3.16        3.46      0.66 o
  -3  -9   7       16.12       14.95      0.83 o
  -2  -9   7       40.35       40.10      1.17 o
  -1  -9   7       12.56       12.08      0.65 o
   0  -9   7        0.01        0.49      0.38 o
   1  -9   7       17.56       21.94      0.87 o
   2  -9   7      114.96      117.19      2.22 o
   3  -9   7       29.24       23.59      1.11 o
   4  -9   7        0.01       -0.50      0.50 o
   5  -9   7       20.75       19.24      1.11 o
   6  -9   7        1.62        1.10      0.67 o
   7  -9   7        5.61        5.42      1.00 o
   8  -9   7        4.31        2.39      1.51 o
   9  -9   7        2.84        3.52      1.62 o
  10  -9   7        6.75        6.39      2.16 o
  -7  -8   7        0.78       -0.01      1.63 o
  -6  -8   7        0.48       -0.62      0.62 o
  -5  -8   7        3.79        3.71      0.68 o
  -4  -8   7       42.34       42.43      1.35 o
  -3  -8   7       40.43       41.20      1.28 o
  -2  -8   7       71.00       55.16      1.36 o
  -1  -8   7       12.39        9.68      0.51 o
   0  -8   7       22.64       14.17      0.57 o
   1  -8   7      577.34      543.80      5.82 o
   2  -8   7       55.14       38.26      0.90 o
   3  -8   7       55.92       50.96      1.15 o
   4  -8   7       15.73       17.42      0.74 o
   5  -8   7       22.73       21.72      0.85 o
   6  -8   7       10.83        8.32      0.74 o
   7  -8   7        3.41        2.13      0.73 o
   8  -8   7        3.61        2.15      1.04 o
   9  -8   7        8.51        8.26      1.47 o
  10  -8   7        4.94        6.14      2.43 o
  -8  -7   7        1.35        0.79      1.55 o
  -7  -7   7        1.65        0.96      0.81 o
  -6  -7   7        0.81        0.49      0.61 o
  -5  -7   7        3.70        3.72      0.62 o
  -4  -7   7        4.27        3.02      0.64 o
  -3  -7   7      205.94      186.04      3.01 o
  -2  -7   7       46.21       47.48      0.99 o
  -1  -7   7      168.21      138.65      1.79 o
   0  -7   7       25.47       26.81      0.55 o
   1  -7   7      705.01      692.30      6.41 o
   2  -7   7       18.41       19.00      0.56 o
   3  -7   7        8.17        6.16      0.57 o
   4  -7   7        8.83       10.75      0.82 o
   5  -7   7      189.58      174.75      3.22 o
   6  -7   7       17.06       16.01      0.92 o
   7  -7   7        9.45        7.31      1.04 o
   8  -7   7        1.17        1.45      0.91 o
   9  -7   7        7.41        6.42      1.29 o
  10  -7   7        3.81        4.07      1.42 o
  -9  -6   7        0.24       -0.87      0.87 o
  -8  -6   7        0.90        1.03      0.94 o
  -7  -6   7        3.04        3.65      0.97 o
  -6  -6   7       23.79       22.97      1.13 o
  -5  -6   7       63.83       64.18      1.70 o
  -4  -6   7        9.64       11.16      0.66 o
  -3  -6   7        3.14        3.43      0.35 o
  -2  -6   7      146.23      131.72      1.48 o
  -1  -6   7      168.27      163.70      1.76 o
   0  -6   7      667.86      646.43      5.97 o
   1  -6   7      345.04      322.94      3.38 o
   2  -6   7       98.20       96.32      1.28 o
   3  -6   7        1.66        2.81      0.33 o
   4  -6   7      357.61      340.65      5.15 o
   5  -6   7       82.45       80.02      2.55 o
   6  -6   7       14.19       15.65      1.26 o
   7  -6   7        5.66        7.74      1.07 o
   8  -6   7        2.30        2.33      0.77 o
   9  -6   7        3.96        2.90      1.25 o
  10  -6   7        1.28        1.64      1.58 o
  11  -6   7        0.39        1.98      1.92 o
  -9  -5   7        2.77        0.81      1.06 o
  -8  -5   7        5.02        3.18      1.08 o
  -7  -5   7       34.73       32.50      1.26 o
  -6  -5   7      299.64      311.64      4.52 o
  -5  -5   7       15.67       15.44      0.67 o
  -4  -5   7      180.89      180.72      2.18 o
  -3  -5   7      197.04      183.66      1.92 o
  -2  -5   7      173.19      178.12      1.80 o
  -1  -5   7      236.28      252.07      2.69 o
   0  -5   7        0.63        0.60      0.19 o
   1  -5   7      414.54      414.78      3.91 o
   2  -5   7      100.57      104.44      1.32 o
   3  -5   7       98.18       93.30      1.46 o
   4  -5   7       13.16       16.40      0.66 o
   5  -5   7       24.27       21.23      1.53 o
   6  -5   7        2.66        3.84      0.90 o
   7  -5   7      106.21      100.45      2.76 o
   8  -5   7       15.95       15.24      1.23 o
   9  -5   7        8.15        8.88      1.12 o
  10  -5   7        0.72        0.93      0.92 o
 -10  -4   7        1.13        2.05      1.82 o
  -9  -4   7        4.03        2.40      0.78 o
  -8  -4   7       23.45       22.84      1.22 o
  -7  -4   7      247.37      245.10      4.27 o
  -6  -4   7       26.58       28.75      0.95 o
  -5  -4   7      253.16      254.10      3.42 o
  -4  -4   7       27.28       22.81      0.59 o
  -3  -4   7       96.89      106.96      1.42 o
  -2  -4   7        0.16        0.73      0.17 o
  -1  -4   7      108.00      107.47      1.25 o
   0  -4   7       37.95       22.36      0.43 o
   1  -4   7       60.97       63.74      1.00 o
   2  -4   7       48.58       59.15      0.92 o
   3  -4   7       44.08       42.78      1.02 o
   4  -4   7       49.19       50.00      1.11 o
   5  -4   7       35.97       39.33      1.24 o
   6  -4   7        2.15        2.08      0.61 o
   7  -4   7        8.19        6.01      1.30 o
   8  -4   7       20.04       21.10      1.18 o
   9  -4   7        0.31       -0.73      0.73 o
  10  -4   7        0.04        0.00      0.99 o
 -10  -3   7        0.86       -0.11      0.90 o
  -9  -3   7       12.00       12.78      1.09 o
  -8  -3   7       23.60       22.39      1.15 o
  -7  -3   7        2.16        2.03      0.62 o
  -6  -3   7       61.62       61.77      1.31 o
  -5  -3   7      164.08      153.65      2.11 o
  -4  -3   7       50.07       55.74      0.85 o
  -3  -3   7      241.15      237.61      2.49 o
  -2  -3   7      588.62      601.98      5.07 o
  -1  -3   7       41.09       49.44      0.70 o
   0  -3   7      379.04      429.14      3.64 o
   1  -3   7      579.67      630.83      5.76 o
   2  -3   7      290.66      297.53      3.14 o
   3  -3   7       22.07       27.29      0.75 o
   4  -3   7        8.41       10.21      0.51 o
   5  -3   7      621.09      599.48      7.94 o
   6  -3   7       11.52        9.65      0.73 o
   7  -3   7       48.84       51.03      1.62 o
   8  -3   7        1.08        1.31      0.76 o
   9  -3   7       21.75       23.81      1.76 o
  10  -3   7        4.20        4.95      1.17 o
 -10  -2   7        0.06        0.14      1.00 o
  -9  -2   7       35.43       39.22      2.12 o
  -8  -2   7       41.47       42.48      1.53 o
  -7  -2   7       11.22        9.65      0.82 o
  -6  -2   7       36.48       36.71      0.92 o
  -5  -2   7      274.45      269.63      3.33 o
  -4  -2   7      159.39      156.40      1.70 o
  -3  -2   7      293.95      295.78      2.99 o
  -2  -2   7      695.77      767.26      7.03 o
  -1  -2   7      402.05      471.90      4.66 o
   0  -2   7       47.72       68.08      0.93 o
   1  -2   7      244.20      250.38      2.67 o
   2  -2   7       73.99       73.16      0.99 o
   3  -2   7      114.14      114.63      1.72 o
   4  -2   7       33.58       33.81      0.82 o
   5  -2   7        6.23        6.23      0.51 o
   6  -2   7        3.58        3.69      0.48 o
   7  -2   7       21.68       20.02      1.01 o
   8  -2   7       54.69       57.50      1.62 o
   9  -2   7        0.03        0.05      1.30 o
  10  -2   7        0.08       -0.53      0.93 o
 -11  -1   7        0.58        0.77      1.82 o
 -10  -1   7       16.89       17.28      1.64 o
  -9  -1   7       96.80      107.59      3.57 o
  -8  -1   7       15.91       15.21      1.02 o
  -7  -1   7        8.22        7.38      0.65 o
  -6  -1   7      239.12      237.15      2.98 o
  -5  -1   7      213.98      199.86      2.36 o
  -4  -1   7      213.21      209.28      2.26 o
  -3  -1   7      199.34      221.81      2.66 o
  -2  -1   7      350.27      320.98      4.90 o
  -1  -1   7      101.12      137.72      1.50 o
   0  -1   7      214.49      259.20      2.54 o
   1  -1   7        3.12        5.03      0.23 o
   2  -1   7        4.23        4.91      0.23 o
   3  -1   7        3.98        5.21      0.26 o
   4  -1   7        3.21        2.92      0.28 o
   5  -1   7      178.39      171.25      2.70 o
   6  -1   7       23.02       21.04      0.90 o
   7  -1   7       19.52       18.65      0.84 o
   8  -1   7        0.09        0.63      0.63 o
   9  -1   7        2.81        4.73      1.09 o
  10  -1   7        0.57        0.55      1.22 o
 -11   0   7        0.38        1.57      1.78 o
 -10   0   7        6.31        7.91      1.35 o
  -9   0   7        9.19        8.52      1.13 o
  -8   0   7       11.99       13.18      0.97 o
  -7   0   7        0.28        0.57      0.38 o
  -6   0   7       10.87       11.14      0.51 o
  -5   0   7       73.71       69.22      1.15 o
  -4   0   7      280.89      265.41      4.71 o
  -3   0   7      432.67      441.23      4.27 o
  -2   0   7       94.28      101.50      1.20 o
  -1   0   7        1.35        0.70      0.20 o
   0   0   7      879.52     1012.98      9.75 o
   1   0   7      193.88      181.93      1.69 o
   2   0   7      452.16      501.23      5.32 o
   3   0   7      112.68      106.14      1.30 o
   4   0   7       39.98       42.02      0.85 o
   5   0   7        6.11        6.95      0.52 o
   6   0   7        0.16       -0.32      0.38 o
   7   0   7       15.30       16.04      1.28 o
   8   0   7       20.90       22.25      1.17 o
   9   0   7        7.27       10.34      2.53 o
  10   0   7        2.63        4.49      1.34 o
 -11   1   7        0.38        0.05      1.56 o
 -10   1   7       11.53       11.53      2.70 o
  -9   1   7        0.01       -0.67      0.67 o
  -8   1   7        2.07        1.47      0.63 o
  -7   1   7       32.91       28.13      1.03 o
  -6   1   7      268.96      265.79      3.57 o
  -5   1   7      111.42      109.96      1.63 o
  -4   1   7        8.18        7.05      0.37 o
  -3   1   7      184.42      187.27      2.03 o
  -2   1   7      105.72       99.09      1.33 o
  -1   1   7        0.08        3.20      0.29 o
   0   1   7       71.79       95.55      1.04 o
   1   1   7       13.95       14.45      0.32 o
   2   1   7      116.22      114.88      1.33 o
   3   1   7        4.26        2.83      0.33 o
   4   1   7        4.43        4.20      0.34 o
   5   1   7       12.06       11.28      0.62 o
   6   1   7       15.86       17.94      0.86 o
   7   1   7       34.42       34.78      1.23 o
   8   1   7       10.78       12.40      1.15 o
   9   1   7        6.66        5.43      0.88 o
  10   1   7        1.86        5.05      1.25 o
 -11   2   7       10.47       10.25      2.41 o
 -10   2   7        0.10       -0.85      0.85 o
  -9   2   7       30.50       30.47      1.44 o
  -8   2   7       53.66       53.19      1.72 o
  -7   2   7      152.83      146.11      2.93 o
  -6   2   7       32.24       31.12      0.87 o
  -5   2   7      196.25      184.43      2.25 o
  -4   2   7       71.50       73.14      1.19 o
  -3   2   7      199.54      225.02      2.32 o
  -2   2   7      232.90      225.19      2.42 o
  -1   2   7      701.28      738.12      7.12 o
   0   2   7      289.80      323.76      3.10 o
   1   2   7      313.18      333.03      3.45 o
   2   2   7      210.35      231.37      2.53 o
   3   2   7       28.49       30.86      0.65 o
   4   2   7      102.50      104.57      1.52 o
   5   2   7       52.93       55.12      1.26 o
   6   2   7       18.72       19.06      0.81 o
   7   2   7        0.40        0.15      0.85 o
   8   2   7        0.06        0.06      0.61 o
   9   2   7        4.72        6.45      1.82 o
 -11   3   7        0.04       -0.94      0.94 o
 -10   3   7       31.29       31.69      1.87 o
  -9   3   7        3.35        3.30      0.81 o
  -8   3   7       59.21       57.39      1.80 o
  -7   3   7        5.40        6.27      0.73 o
  -6   3   7      464.22      443.18      5.53 o
  -5   3   7       16.63       16.97      0.55 o
  -4   3   7      213.53      198.62      2.07 o
  -3   3   7        0.71        0.65      0.17 o
  -2   3   7        0.35        1.56      0.23 o
  -1   3   7        0.22        1.18      0.20 o
   0   3   7       61.99       64.70      0.80 o
   1   3   7       50.96       47.07      0.72 o
   2   3   7      115.78      112.84      1.31 o
   3   3   7       17.36       13.79      0.43 o
   4   3   7        7.37        6.54      0.37 o
   5   3   7        2.00        2.15      0.47 o
   6   3   7       15.86       17.17      0.92 o
   7   3   7       14.57       16.46      2.00 o
   8   3   7        3.34        3.38      0.94 o
   9   3   7        0.98        0.07      1.25 o
 -11   4   7       14.60       16.83      1.52 o
 -10   4   7        0.71        1.07      0.91 o
  -9   4   7        0.00        0.93      0.96 o
  -8   4   7        9.58       10.71      0.91 o
  -7   4   7      543.78      524.15      8.06 o
  -6   4   7       86.59       85.87      1.78 o
  -5   4   7      777.33      715.01      9.59 o
  -4   4   7       14.65       19.42      0.55 o
  -3   4   7       12.75       11.02      0.37 o
  -2   4   7       47.32       45.92      0.70 o
  -1   4   7      184.97      201.26      2.24 o
   0   4   7       71.32       72.38      0.88 o
   1   4   7       24.69       25.15      0.48 o
   2   4   7        0.16        0.07      0.28 o
   3   4   7       15.73       18.85      0.83 o
   4   4   7       46.16       49.40      1.46 o
   5   4   7        1.13        0.44      0.53 o
   6   4   7        6.40        7.00      0.79 o
   7   4   7        4.94        3.27      0.81 o
   8   4   7        3.36       -0.23      1.27 o
 -11   5   7        0.09        0.01      1.23 o
 -10   5   7       29.31       30.79      2.37 o
  -9   5   7       46.93       50.42      2.07 o
  -8   5   7      115.77      105.15      3.89 o
  -7   5   7       55.85       54.97      1.62 o
  -6   5   7      204.83      185.30      2.99 o
  -5   5   7       23.97       21.97      1.37 o
  -4   5   7       36.54       31.93      0.80 o
  -3   5   7        0.00       -0.20      0.20 o
  -2   5   7      483.32      491.18      4.59 o
  -1   5   7        6.45        5.70      0.28 o
   0   5   7       34.32       43.05      0.71 o
   1   5   7       46.76       50.92      0.84 o
   2   5   7      182.55      182.52      3.19 o
   3   5   7       49.54       47.80      1.20 o
   4   5   7        8.18        6.36      0.91 o
   5   5   7       11.22       11.97      2.01 o
   6   5   7        0.24       -0.99      1.14 o
   7   5   7        0.02       -1.06      1.06 o
   8   5   7        0.55        0.36      1.00 o
 -11   6   7       27.70       30.78      2.33 o
 -10   6   7       18.80       20.69      1.52 o
  -9   6   7        3.99        5.32      1.07 o
  -8   6   7        7.02        6.57      0.96 o
  -7   6   7       56.76       59.51      1.98 o
  -6   6   7       75.40       66.27      1.75 o
  -5   6   7       17.38       16.83      0.67 o
  -4   6   7        5.85        5.05      0.40 o
  -3   6   7       53.33       47.87      0.81 o
  -2   6   7       60.28       56.53      0.96 o
  -1   6   7       21.86       18.32      0.56 o
   0   6   7       12.69       12.75      0.42 o
   1   6   7      110.36      113.44      1.72 o
   2   6   7       45.06       46.29      1.48 o
   3   6   7       14.08       14.61      0.88 o
   4   6   7        1.02        0.40      0.70 o
   5   6   7        5.75        6.62      1.16 o
   6   6   7        0.01       -0.46      1.02 o
   7   6   7        2.50        1.15      1.00 o
 -11   7   7        2.49        0.70      1.94 o
 -10   7   7       13.86       16.34      1.72 o
  -9   7   7       59.72       65.63      5.72 o
  -8   7   7       56.15       59.27      2.51 o
  -7   7   7        5.29        4.90      0.82 o
  -6   7   7       19.24       17.62      1.03 o
  -5   7   7        0.70        0.77      0.44 o
  -4   7   7        4.10        6.16      0.52 o
  -3   7   7        9.90       11.86      0.79 o
  -2   7   7        4.03        4.64      0.50 o
  -1   7   7        7.96        3.93      0.50 o
   0   7   7       21.23       19.31      1.00 o
   1   7   7        6.32        6.84      1.53 o
   2   7   7       46.64       48.41      1.61 o
   3   7   7        0.00       -0.53      0.53 o
   4   7   7        0.05       -0.03      0.77 o
   5   7   7        7.59        7.85      1.32 o
   6   7   7       10.30       11.70      1.52 o
  -9   8   7        0.12        1.39      1.37 o
  -8   8   7        9.68        7.78      1.64 o
  -7   8   7       13.70       13.90      1.01 o
  -6   8   7        2.35        2.81      0.64 o
  -5   8   7        0.57        0.56      0.60 o
  -4   8   7       64.62       64.36      1.97 o
  -3   8   7       47.50       44.46      2.54 o
  -2   8   7        0.12        0.24      0.81 o
  -1   8   7       19.79       17.77      0.86 o
   0   8   7        6.76        4.42      0.63 o
   1   8   7       34.91       34.53      2.32 o
   2   8   7       84.65       85.65      6.17 o
   3   8   7        0.05       -0.71      0.71 o
   4   8   7        5.27        5.79      1.12 o
   5   8   7        7.00        6.33      1.11 o
  -9   9   7        0.01       -1.14      1.14 o
  -8   9   7        6.44        5.37      1.17 o
  -7   9   7        6.19        4.89      1.14 o
  -6   9   7       39.26       38.19      4.08 o
  -5   9   7       18.20       21.29      1.18 o
  -4   9   7       20.32       24.86      2.23 o
  -3   9   7       17.28       16.30      1.75 o
  -2   9   7       61.64       59.39      2.95 o
  -1   9   7        1.84        3.78      0.97 o
   0   9   7        6.62        8.16      0.75 o
   1   9   7        8.50        6.60      0.70 o
   2   9   7        1.82        1.51      0.75 o
   3   9   7        2.42        3.30      0.90 o
   4   9   7        2.86        2.41      0.81 o
  -8  10   7        9.11        9.11      1.60 o
  -7  10   7       20.78       23.47      1.58 o
  -6  10   7        8.20        7.92      1.12 o
  -5  10   7       11.59       15.19      1.95 o
  -4  10   7        0.11       -0.48      1.02 o
  -3  10   7        9.43        7.51      1.40 o
  -2  10   7        5.03        4.06      1.12 o
  -1  10   7        2.50        2.38      0.93 o
   0  10   7        0.94        1.60      0.56 o
   1  10   7        2.71        2.05      0.81 o
   2  10   7        1.82        2.23      0.81 o
  -8  11   7        7.74        9.91      1.43 o
  -7  11   7        1.86        2.09      1.74 o
  -6  11   7       56.05       58.08      3.82 o
  -5  11   7        3.85        3.83      1.50 o
  -4  11   7        7.66        5.73      1.55 o
  -3  11   7       11.93       13.48      1.75 o
  -2  11   7        0.28       -0.44      1.03 o
  -1  11   7        7.00        6.71      1.23 o
   0  11   7       16.68       15.69      1.56 o
   1  11   7        0.54       -0.22      0.53 o
  -7  12   7       20.89       25.22      2.66 o
  -6  12   7        5.47        6.76      1.63 o
  -5  12   7       29.05       37.30      2.89 o
  -4  12   7       13.06       18.55      1.98 o
  -3  12   7        4.83        6.39      1.28 o
  -2  12   7        0.11        0.33      0.91 o
   3 -14   8        2.38        1.56      1.22 o
   4 -14   8        4.74        4.47      1.38 o
   5 -14   8        8.49        7.93      1.72 o
  -1 -13   8        2.73        2.61      0.95 o
   0 -13   8        0.19       -0.28      0.82 o
   1 -13   8        7.13        6.36      1.35 o
   2 -13   8       33.89       40.95      2.92 o
   3 -13   8       36.75       39.29      2.98 o
   4 -13   8        1.21        3.11      1.22 o
   5 -13   8        8.45        9.61      1.46 o
   6 -13   8       18.83       21.20      2.63 o
   7 -13   8        6.43        6.83      1.45 o
  -2 -12   8        5.92        6.81      1.24 o
  -1 -12   8        2.91        3.71      1.15 o
   0 -12   8        9.11        8.60      1.16 o
   1 -12   8       36.19       42.77      2.17 o
   2 -12   8       21.35       20.79      1.62 o
   3 -12   8        6.67        8.80      1.35 o
   4 -12   8       15.75       19.06      1.67 o
   5 -12   8       43.80       49.93      1.78 o
   6 -12   8       14.73       17.65      1.25 o
   7 -12   8        7.53        6.23      1.56 o
  -4 -11   8        4.68        8.20      1.31 o
  -3 -11   8        1.10        1.67      0.87 o
  -2 -11   8        0.00       -0.50      0.50 o
  -1 -11   8        2.75        3.66      0.88 o
   0 -11   8        0.19       -0.07      0.68 o
   1 -11   8        8.12        7.77      1.08 o
   2 -11   8        0.11       -0.22      0.81 o
   3 -11   8       40.22       41.35      2.14 o
   4 -11   8        0.04        0.21      0.58 o
   5 -11   8        9.09        9.99      0.95 o
   6 -11   8       31.24       36.05      1.66 o
   7 -11   8        9.74       15.53      2.02 o
   8 -11   8        3.53        4.86      1.72 o
  -5 -10   8        1.04        1.72      1.00 o
  -4 -10   8        1.81        1.64      1.53 o
  -3 -10   8       29.75       33.93      1.37 o
  -2 -10   8        3.62        2.77      0.58 o
  -1 -10   8        2.89        1.92      0.56 o
   0 -10   8        0.08       -0.24      0.62 o
   1 -10   8        3.52        5.15      0.91 o
   2 -10   8       20.92       22.54      1.33 o
   3 -10   8        2.55        2.91      0.59 o
   4 -10   8        4.45        4.55      0.72 o
   5 -10   8        8.21       10.09      1.13 o
   6 -10   8       19.66       24.01      1.62 o
   7 -10   8        5.39        4.43      1.49 o
   8 -10   8        5.08        3.62      1.64 o
  -6  -9   8        0.00       -0.65      0.65 o
  -5  -9   8        0.75       -0.18      0.72 o
  -4  -9   8       14.38       17.79      1.07 o
  -3  -9   8        1.79        1.75      0.56 o
  -2  -9   8        5.73        3.94      0.62 o
  -1  -9   8       29.46       23.95      1.08 o
   0  -9   8       25.09       29.82      1.23 o
   1  -9   8       44.28       41.77      1.27 o
   2  -9   8       31.96       39.94      1.03 o
   3  -9   8       15.62       16.68      0.84 o
   4  -9   8       52.88       45.30      1.94 o
   5  -9   8        0.00        0.63      0.63 o
   6  -9   8       10.69       12.50      1.03 o
   7  -9   8        8.64        9.16      1.17 o
   8  -9   8        0.03        0.84      1.41 o
   9  -9   8        0.03       -0.90      0.90 o
  10  -9   8        3.73        7.38      2.14 o
  -7  -8   8        4.96        6.58      1.29 o
  -6  -8   8        0.30       -0.35      0.62 o
  -5  -8   8        0.25        1.22      0.62 o
  -4  -8   8       13.95       13.36      0.83 o
  -3  -8   8       31.36       31.50      1.17 o
  -2  -8   8       47.31       45.14      1.75 o
  -1  -8   8        0.62        0.60      0.34 o
   0  -8   8       86.92       65.98      0.98 o
   1  -8   8        5.48        7.17      0.53 o
   2  -8   8       70.84       55.73      1.34 o
   3  -8   8      104.64       95.45      2.04 o
   4  -8   8       14.08        9.99      0.74 o
   5  -8   8        1.38       -0.39      0.48 o
   6  -8   8       22.02       19.94      1.19 o
   7  -8   8        1.13        0.91      0.91 o
   8  -8   8        0.34        1.47      1.55 o
   9  -8   8        1.77       -0.89      1.04 o
  10  -8   8        0.58       -0.42      1.13 o
  -8  -7   8        4.69        6.33      1.06 o
  -7  -7   8        0.02       -0.75      0.75 o
  -6  -7   8        1.02        0.29      0.65 o
  -5  -7   8       15.89       15.57      0.90 o
  -4  -7   8        0.35        0.36      0.43 o
  -3  -7   8        1.59        2.91      0.45 o
  -2  -7   8      119.17      107.69      1.44 o
  -1  -7   8      441.34      391.54      5.43 o
   0  -7   8      124.66      128.71      1.52 o
   1  -7   8      387.98      325.00      3.43 o
   2  -7   8      247.17      237.76      2.82 o
   3  -7   8      350.63      362.26      4.90 o
   4  -7   8      110.86      103.47      1.91 o
   5  -7   8       59.22       54.33      1.80 o
   6  -7   8       31.07       31.01      2.87 o
   7  -7   8       88.57       88.60      2.49 o
   8  -7   8        1.39        2.38      1.04 o
   9  -7   8        9.71        9.38      1.46 o
  10  -7   8        2.00        1.00      1.15 o
  -9  -6   8        0.47        1.24      1.04 o
  -8  -6   8        3.94        3.92      1.06 o
  -7  -6   8        0.76       -0.52      0.84 o
  -6  -6   8        3.71        3.96      0.70 o
  -5  -6   8       28.69       25.52      0.86 o
  -4  -6   8      150.12      145.30      2.21 o
  -3  -6   8      250.46      237.18      2.41 o
  -2  -6   8       31.64       40.07      0.75 o
  -1  -6   8       16.20       16.44      0.48 o
   0  -6   8      189.07      179.88      2.08 o
   1  -6   8      464.18      441.82      4.03 o
   2  -6   8      346.63      337.40      3.52 o
   3  -6   8      185.63      163.89      2.82 o
   4  -6   8       11.30       13.83      0.97 o
   5  -6   8       15.14       11.99      0.92 o
   6  -6   8       65.12       63.74      2.46 o
   7  -6   8        3.18        2.18      0.89 o
   8  -6   8        2.57        1.68      0.79 o
   9  -6   8        8.28        8.27      1.12 o
  10  -6   8        0.03        1.09      1.09 o
  -9  -5   8        6.66        8.11      1.40 o
  -8  -5   8       14.72       14.59      0.98 o
  -7  -5   8        1.47       -1.07      1.07 o
  -6  -5   8        4.52        2.49      0.66 o
  -5  -5   8      137.79      124.48      2.04 o
  -4  -5   8      678.70      642.47      7.67 o
  -3  -5   8      146.94      139.43      1.52 o
  -2  -5   8      575.72      558.87      5.59 o
  -1  -5   8      196.95      186.55      2.12 o
   0  -5   8      590.14      606.70      5.65 o
   1  -5   8       13.46       17.28      0.43 o
   2  -5   8       73.95       80.55      1.08 o
   3  -5   8      183.19      175.92      2.41 o
   4  -5   8       75.46       68.08      1.87 o
   5  -5   8        0.51        0.04      0.52 o
   6  -5   8       34.42       33.96      3.87 o
   7  -5   8        2.14        1.33      0.88 o
   8  -5   8        0.15        0.09      0.59 o
   9  -5   8        2.44        3.14      0.93 o
  10  -5   8        0.09        0.17      0.86 o
 -10  -4   8        6.95       11.02      2.23 o
  -9  -4   8        5.79        4.23      0.85 o
  -8  -4   8        3.84        3.93      0.80 o
  -7  -4   8       10.13        7.43      0.79 o
  -6  -4   8       13.67       12.41      0.85 o
  -5  -4   8      590.73      574.74      6.97 o
  -4  -4   8      256.07      243.81      3.03 o
  -3  -4   8      613.75      593.96      5.15 o
  -2  -4   8        0.56        0.04      0.18 o
  -1  -4   8      119.94      141.34      1.81 o
   0  -4   8      261.76      250.04      2.53 o
   1  -4   8      208.84      211.42      2.06 o
   2  -4   8        0.24        0.90      0.28 o
   3  -4   8       14.31       11.86      0.54 o
   4  -4   8       33.43       31.48      1.03 o
   5  -4   8      251.20      246.74      7.55 o
   6  -4   8        1.15        0.58      0.60 o
   7  -4   8       55.59       57.26      2.07 o
   8  -4   8        2.03        2.07      0.72 o
   9  -4   8        0.07       -0.02      0.84 o
  10  -4   8        1.14        2.73      1.09 o
 -10  -3   8        0.00        0.72      0.96 o
  -9  -3   8        2.54        2.74      0.99 o
  -8  -3   8        0.11       -0.20      0.66 o
  -7  -3   8        0.23        0.36      0.59 o
  -6  -3   8      101.38       94.93      1.74 o
  -5  -3   8       74.79       70.09      1.27 o
  -4  -3   8      227.49      223.72      2.46 o
  -3  -3   8        5.37        4.13      0.31 o
  -2  -3   8      137.78      160.22      2.00 o
  -1  -3   8      765.93      781.75      7.55 o
   0  -3   8      499.15      514.60      4.54 o
   1  -3   8        1.62        1.36      0.20 o
   2  -3   8       54.35       57.00      0.90 o
   3  -3   8      309.09      304.52      4.11 o
   4  -3   8      387.17      375.31      5.68 o
   5  -3   8       55.56       52.05      1.48 o
   6  -3   8       15.34       13.51      0.83 o
   7  -3   8       94.34       94.32      3.09 o
   8  -3   8       10.57       10.96      0.97 o
   9  -3   8        0.15        0.07      0.94 o
  10  -3   8        0.34        0.98      1.03 o
 -10  -2   8        1.67        1.90      1.14 o
  -9  -2   8        5.33        4.46      1.14 o
  -8  -2   8        9.90        7.01      0.85 o
  -7  -2   8      138.94      136.93      2.83 o
  -6  -2   8      123.97      119.93      1.84 o
  -5  -2   8        5.50        6.52      0.46 o
  -4  -2   8       59.88       56.48      0.87 o
  -3  -2   8       84.39       67.42      0.93 o
  -2  -2   8      391.32      389.26      4.07 o
  -1  -2   8       97.94      104.27      1.37 o
   0  -2   8      108.14      124.50      1.49 o
   1  -2   8       66.02       78.45      1.07 o
   2  -2   8       63.47       78.26      1.10 o
   3  -2   8        0.09        0.53      0.19 o
   4  -2   8       49.21       45.50      0.91 o
   5  -2   8        1.21        1.45      0.41 o
   6  -2   8        9.02       11.19      0.67 o
   7  -2   8        1.05        1.17      0.47 o
   8  -2   8       25.78       32.30      1.65 o
   9  -2   8        4.29        4.46      1.56 o
  10  -2   8        4.43        8.07      1.82 o
 -11  -1   8        0.11        1.45      1.91 o
 -10  -1   8        7.29        8.99      1.42 o
  -9  -1   8        0.36        0.84      1.68 o
  -8  -1   8       73.39       73.71      4.55 o
  -7  -1   8       49.96       49.22      1.41 o
  -6  -1   8       28.49       30.58      0.85 o
  -5  -1   8       84.43       79.31      1.32 o
  -4  -1   8      340.40      325.37      3.55 o
  -3  -1   8      153.38      149.11      1.83 o
  -2  -1   8       17.42       19.87      0.54 o
  -1  -1   8       10.54        7.55      0.33 o
   0  -1   8      180.77      168.73      1.92 o
   1  -1   8      370.19      441.14      4.99 o
   2  -1   8        0.23        0.49      0.22 o
   3  -1   8        0.08        0.15      0.19 o
   4  -1   8      128.26      131.42      1.82 o
   5  -1   8       46.65       42.55      1.12 o
   6  -1   8       15.44       15.68      0.76 o
   7  -1   8       29.50       31.78      1.31 o
   8  -1   8       10.19       10.70      1.10 o
   9  -1   8        0.22        0.55      0.90 o
 -11   0   8        0.01       -0.55      1.72 o
 -10   0   8        0.86        0.33      1.03 o
  -9   0   8        1.43        1.13      0.84 o
  -8   0   8       24.49       23.16      1.21 o
  -7   0   8        9.67        8.68      0.70 o
  -6   0   8      115.39      118.64      1.86 o
  -5   0   8        0.24        0.70      0.24 o
  -4   0   8      220.64      231.48      2.84 o
  -3   0   8      192.15      170.52      2.16 o
  -2   0   8      427.10      409.18      4.21 o
  -1   0   8      302.22      326.46      3.38 o
   0   0   8      461.39      516.13      4.84 o
   1   0   8       10.67        7.43      0.26 o
   2   0   8      210.97      241.09      3.31 o
   3   0   8       41.05       46.42      0.77 o
   4   0   8        0.01       -0.21      0.31 o
   5   0   8       24.97       21.84      0.83 o
   6   0   8        1.30        1.11      0.50 o
   7   0   8        5.65        6.32      0.67 o
   8   0   8        4.48        6.50      0.87 o
   9   0   8       14.47       16.60      1.44 o
 -11   1   8        0.37       -1.02      1.77 o
 -10   1   8        2.86        1.98      1.17 o
  -9   1   8       35.39       36.26      1.76 o
  -8   1   8       22.86       22.11      1.17 o
  -7   1   8        0.22        0.09      0.55 o
  -6   1   8       65.72       64.12      1.86 o
  -5   1   8      463.83      439.68      5.00 o
  -4   1   8      264.24      248.05      3.00 o
  -3   1   8       69.83       71.19      0.94 o
  -2   1   8       93.89       99.01      1.37 o
  -1   1   8     1379.71     1527.68     15.94 o
   0   1   8      141.89      139.26      1.45 o
   1   1   8      217.54      258.14      2.32 o
   2   1   8       20.20       23.48      0.56 o
   3   1   8       74.59       77.91      1.15 o
   4   1   8       33.45       31.93      0.91 o
   5   1   8        0.04       -0.13      0.42 o
   6   1   8        0.90        0.36      0.74 o
   7   1   8        8.58        9.87      0.73 o
   8   1   8        6.29        8.57      0.90 o
   9   1   8        0.72        2.96      1.09 o
 -11   2   8        5.14        4.48      2.13 o
 -10   2   8       16.34       17.57      1.39 o
  -9   2   8        3.63        2.50      0.82 o
  -8   2   8       20.08       18.90      1.10 o
  -7   2   8      121.61      116.42      2.54 o
  -6   2   8      180.98      169.01      3.14 o
  -5   2   8      184.56      179.46      2.38 o
  -4   2   8      253.59      247.30      3.24 o
  -3   2   8      272.44      257.37      2.41 o
  -2   2   8      680.13      702.01      7.31 o
  -1   2   8       11.76       19.32      0.50 o
   0   2   8        0.41        0.43      0.15 o
   1   2   8       12.19       14.73      0.54 o
   2   2   8      543.39      558.11      5.67 o
   3   2   8       17.33       17.87      0.58 o
   4   2   8       15.46       16.78      0.88 o
   5   2   8       15.87       16.88      0.83 o
   6   2   8        8.46       10.36      0.66 o
   7   2   8        1.07        1.61      0.54 o
   8   2   8        0.02        1.23      0.60 o
   9   2   8        0.01        1.72      1.57 o
 -11   3   8        2.35       -0.86      1.29 o
 -10   3   8        0.18       -0.84      0.84 o
  -9   3   8        0.70       -0.74      0.74 o
  -8   3   8       64.12       63.28      1.89 o
  -7   3   8        2.71        2.36      0.64 o
  -6   3   8       66.33       61.47      1.47 o
  -5   3   8      190.09      184.52      2.74 o
  -4   3   8      902.51      881.03      8.27 o
  -3   3   8       47.01       49.34      0.84 o
  -2   3   8      177.87      161.80      1.79 o
  -1   3   8       75.45       79.66      1.14 o
   0   3   8        5.64        5.70      0.27 o
   1   3   8       18.48       15.10      0.43 o
   2   3   8       29.50       32.27      0.60 o
   3   3   8       35.29       32.85      0.83 o
   4   3   8        8.14        7.39      0.61 o
   5   3   8        0.54        0.26      0.39 o
   6   3   8        0.35        0.58      0.38 o
   7   3   8        1.82        2.64      0.78 o
   8   3   8        0.14        0.67      0.82 o
   9   3   8        0.01       -0.22      1.05 o
 -11   4   8        5.40        2.83      1.40 o
 -10   4   8       16.90       17.12      1.45 o
  -9   4   8       22.32       25.49      1.53 o
  -8   4   8        3.11        3.34      0.85 o
  -7   4   8        8.09        6.85      0.81 o
  -6   4   8       44.81       43.94      1.27 o
  -5   4   8      716.12      688.20      8.96 o
  -4   4   8        0.41        2.06      0.37 o
  -3   4   8      545.82      532.31      5.45 o
  -2   4   8       83.92       80.91      1.12 o
  -1   4   8       54.57       58.45      0.82 o
   0   4   8       33.01       36.59      0.77 o
   1   4   8       66.38       64.93      0.92 o
   2   4   8       62.37       61.45      1.04 o
   3   4   8        0.01        0.04      0.52 o
   4   4   8        6.52        7.21      0.70 o
   5   4   8       17.34       17.64      1.02 o
   6   4   8       17.91       20.04      1.93 o
   7   4   8        5.08        5.26      0.87 o
   8   4   8        0.51        0.46      1.22 o
 -11   5   8       11.21       13.09      2.61 o
 -10   5   8        0.04       -0.76      0.83 o
  -9   5   8        2.79        1.93      0.90 o
  -8   5   8       42.37       41.40      2.12 o
  -7   5   8       54.30       52.62      1.89 o
  -6   5   8      131.26      123.67      2.56 o
  -5   5   8       26.76       21.29      0.76 o
  -4   5   8      244.14      231.48      3.03 o
  -3   5   8       25.89       23.74      0.69 o
  -2   5   8       13.27       16.69      0.45 o
  -1   5   8       47.41       54.16      0.89 o
   0   5   8      154.88      154.80      1.77 o
   1   5   8        0.29        0.33      0.27 o
   2   5   8       19.69       22.23      1.02 o
   3   5   8       99.69      110.12      2.16 o
   4   5   8       45.04       45.54      1.83 o
   5   5   8        6.44        4.54      1.22 o
   6   5   8        6.61        5.83      1.39 o
   7   5   8        6.43        8.01      1.64 o
 -11   6   8        6.25        7.42      2.27 o
 -10   6   8        6.84        8.36      1.38 o
  -9   6   8       26.48       27.10      1.58 o
  -8   6   8       40.54       45.83      1.90 o
  -7   6   8       38.16       45.41      1.76 o
  -6   6   8       51.36       49.75      1.33 o
  -5   6   8        2.54        1.03      0.36 o
  -4   6   8       29.85       27.82      1.32 o
  -3   6   8        4.14        4.22      0.40 o
  -2   6   8        0.58       -0.07      0.22 o
  -1   6   8        2.83        1.37      0.33 o
   0   6   8        4.82        3.88      0.40 o
   1   6   8        6.19        5.05      0.43 o
   2   6   8        5.07        5.97      1.00 o
   3   6   8        0.05        0.45      0.79 o
   4   6   8        6.81        3.90      1.09 o
   5   6   8        1.17        0.57      1.00 o
   6   6   8        5.74        5.70      1.38 o
 -10   7   8        0.54       -0.14      1.43 o
  -9   7   8        3.49        3.90      1.60 o
  -8   7   8       58.96       67.85      3.84 o
  -7   7   8      104.88      100.92      4.57 o
  -6   7   8        0.50        2.03      0.51 o
  -5   7   8        2.16        2.34      0.52 o
  -4   7   8       39.53       41.87      1.21 o
  -3   7   8        0.13        0.02      0.35 o
  -2   7   8       25.66       22.85      1.15 o
  -1   7   8       74.10       81.54      2.15 o
   0   7   8        3.19        3.16      0.60 o
   1   7   8       11.72       10.58      0.83 o
   2   7   8       32.87       30.17      1.92 o
   3   7   8       12.43       10.38      1.26 o
   4   7   8       14.27       13.16      1.47 o
   5   7   8        3.47        2.76      1.14 o
  -9   8   8        0.77        0.50      1.27 o
  -8   8   8        6.60        9.51      1.19 o
  -7   8   8       13.39       14.68      1.30 o
  -6   8   8       16.40       16.32      2.06 o
  -5   8   8       11.34       11.58      1.01 o
  -4   8   8        0.44        0.08      0.51 o
  -3   8   8       13.87       12.98      1.56 o
  -2   8   8       81.46       75.33      3.39 o
  -1   8   8        6.76        6.31      0.76 o
   0   8   8        3.32        4.28      0.95 o
   1   8   8        5.57        5.63      1.04 o
   2   8   8        3.43        3.48      0.97 o
   3   8   8        1.24        0.98      0.87 o
   4   8   8       18.92       16.76      1.66 o
  -8   9   8       44.66       50.73      2.26 o
  -7   9   8        0.58        0.43      1.09 o
  -6   9   8        1.51        1.13      0.77 o
  -5   9   8        9.87       11.02      1.06 o
  -4   9   8       65.06       59.85      3.46 o
  -3   9   8       14.25       16.17      1.79 o
  -2   9   8        1.43        1.79      1.02 o
  -1   9   8       19.89       16.64      1.67 o
   0   9   8       34.12       29.21      1.93 o
   1   9   8        0.99        1.36      0.85 o
   2   9   8        3.11        2.00      0.87 o
   3   9   8        2.47        1.29      0.76 o
  -8  10   8        0.48        0.52      1.17 o
  -7  10   8       15.07       15.50      1.60 o
  -6  10   8        9.04       11.65      1.23 o
  -5  10   8       22.18       19.76      2.20 o
  -4  10   8       10.26        9.52      1.70 o
  -3  10   8       34.63       42.78      2.80 o
  -2  10   8        0.68       -0.08      0.90 o
  -1  10   8        0.37        0.44      0.81 o
   0  10   8        0.39       -0.27      0.53 o
   1  10   8        0.22        0.55      0.75 o
   2  10   8        0.50        0.43      0.71 o
  -6  11   8        3.23        1.03      1.69 o
  -5  11   8        2.35        2.54      1.50 o
  -4  11   8      104.85      107.90      4.97 o
  -3  11   8        0.99        1.72      1.32 o
  -2  11   8       24.75       25.22      2.23 o
  -1  11   8        2.68        1.36      0.88 o
   0  11   8        0.94        0.59      0.78 o
  -6  12   8        0.01        1.48      1.22 o
  -5  12   8       27.98       35.59      2.89 o
  -4  12   8        2.66        3.90      1.37 o
   3 -14   9        4.62        4.69      1.47 o
   4 -14   9        0.68        0.05      1.12 o
   5 -14   9        1.64        2.91      1.41 o
   0 -13   9       16.20       15.52      1.76 o
   1 -13   9        4.96        4.60      1.37 o
   2 -13   9        0.11       -1.13      1.13 o
   3 -13   9       19.46       18.99      2.31 o
   4 -13   9       26.99       33.50      3.12 o
   5 -13   9       18.82       22.44      2.70 o
   6 -13   9        1.57        0.47      1.05 o
  -2 -12   9       18.61       23.26      2.06 o
  -1 -12   9       12.80       12.92      1.66 o
   0 -12   9        6.38        6.09      1.11 o
   1 -12   9        0.07        0.38      0.81 o
   2 -12   9       12.73       15.22      1.47 o
   3 -12   9       15.26       15.73      2.02 o
   4 -12   9        3.31        3.07      1.13 o
   5 -12   9        2.18        2.66      0.78 o
   6 -12   9       16.03       15.89      1.41 o
   7 -12   9       12.50       17.10      2.09 o
  -4 -11   9        3.11        4.62      1.22 o
  -3 -11   9        1.51        1.22      1.04 o
  -2 -11   9        0.82        0.19      0.58 o
  -1 -11   9        0.22        0.45      0.56 o
   0 -11   9        0.66       -0.50      0.73 o
   1 -11   9        0.94        1.27      1.24 o
   2 -11   9       12.53       13.33      1.63 o
   3 -11   9       34.94       37.84      1.35 o
   4 -11   9        0.39        0.04      0.62 o
   5 -11   9        9.16       10.13      0.99 o
   6 -11   9        0.02        1.59      0.97 o
   7 -11   9       32.88       34.68      2.97 o
   8 -11   9       11.75       11.71      2.14 o
  -5 -10   9       10.10        9.00      1.49 o
  -4 -10   9       19.18       22.11      1.28 o
  -3 -10   9        0.18        0.23      0.60 o
  -2 -10   9        8.47        7.70      0.77 o
  -1 -10   9       11.83       12.67      0.89 o
   0 -10   9        0.00       -0.06      0.68 o
   1 -10   9        6.55        6.86      1.00 o
   2 -10   9        3.79        3.78      0.69 o
   3 -10   9        0.44       -0.55      0.55 o
   4 -10   9        0.06       -0.58      0.58 o
   5 -10   9        9.74        9.42      0.97 o
   6 -10   9       24.65       27.15      2.92 o
   7 -10   9        0.24        0.20      0.98 o
   8 -10   9        1.52        2.10      1.55 o
  -6  -9   9        2.89        2.43      1.07 o
  -5  -9   9       11.26       13.18      1.04 o
  -4  -9   9        1.51        1.98      0.67 o
  -3  -9   9        5.24        4.65      0.89 o
  -2  -9   9        1.24        0.66      0.55 o
  -1  -9   9       18.95       15.69      1.14 o
   0  -9   9       12.91       13.09      1.11 o
   1  -9   9       55.31       51.06      1.32 o
   2  -9   9        0.27        0.16      0.43 o
   3  -9   9      110.54      104.64      2.61 o
   4  -9   9       19.49       22.32      1.75 o
   5  -9   9       10.12       10.69      0.97 o
   6  -9   9        3.08        3.02      1.00 o
   7  -9   9        8.80        7.96      1.18 o
   8  -9   9        3.02        4.78      1.70 o
   9  -9   9        1.86        3.93      1.25 o
  10  -9   9        0.03       -1.54      1.54 o
  -7  -8   9        1.72        2.60      0.88 o
  -6  -8   9        3.43        4.09      1.36 o
  -5  -8   9       13.65       14.07      1.02 o
  -4  -8   9        0.00        0.40      0.59 o
  -3  -8   9       19.71       18.06      0.95 o
  -2  -8   9       38.06       37.23      1.38 o
  -1  -8   9       11.05       11.68      0.62 o
   0  -8   9       79.59       69.19      1.26 o
   1  -8   9       68.34       59.02      1.18 o
   2  -8   9      165.10      136.83      2.27 o
   3  -8   9       35.34       29.74      0.98 o
   4  -8   9       30.21       29.44      1.17 o
   5  -8   9        0.40        0.05      0.52 o
   6  -8   9        0.77        0.83      0.69 o
   7  -8   9        4.61        3.68      1.27 o
   8  -8   9       17.83       18.46      1.75 o
   9  -8   9        4.19        5.28      1.27 o
  10  -8   9        3.80        6.30      2.06 o
  -8  -7   9        2.09        3.63      1.96 o
  -7  -7   9        4.19        5.00      1.06 o
  -6  -7   9        2.84        2.56      0.73 o
  -5  -7   9        4.62        5.71      0.72 o
  -4  -7   9        1.85        1.66      0.49 o
  -3  -7   9       37.68       35.88      0.88 o
  -2  -7   9       17.83       14.83      0.64 o
  -1  -7   9       34.80       36.96      1.08 o
   0  -7   9      239.82      224.75      3.11 o
   1  -7   9      650.60      590.75      6.36 o
   2  -7   9        2.88        3.54      0.53 o
   3  -7   9      173.46      167.31      2.80 o
   4  -7   9      378.90      346.64      6.35 o
   5  -7   9      138.75      139.38      3.27 o
   6  -7   9       19.99       22.86      1.60 o
   7  -7   9       39.49       41.31      2.23 o
   8  -7   9       14.74       13.88      1.45 o
   9  -7   9       19.98       19.72      1.86 o
  10  -7   9        0.06        0.53      1.13 o
  -8  -6   9        0.00       -0.38      0.98 o
  -7  -6   9        1.56       -0.44      0.89 o
  -6  -6   9       25.91       25.72      1.07 o
  -5  -6   9        3.93        3.55      0.52 o
  -4  -6   9        1.17        0.73      0.44 o
  -3  -6   9      168.31      148.11      2.06 o
  -2  -6   9      445.28      407.37      4.91 o
  -1  -6   9      116.12      109.99      1.67 o
   0  -6   9      197.99      205.90      2.23 o
   1  -6   9      167.04      162.99      1.97 o
   2  -6   9      151.16      144.51      2.03 o
   3  -6   9      186.92      169.57      2.95 o
   4  -6   9      131.93      124.27      2.88 o
   5  -6   9       12.56       12.76      1.05 o
   6  -6   9        3.62        2.33      0.86 o
   7  -6   9        0.90        1.06      0.88 o
   8  -6   9        8.57        8.04      1.03 o
   9  -6   9        0.53       -0.79      0.83 o
  10  -6   9        1.33        2.54      1.21 o
  -9  -5   9        0.03       -0.41      1.48 o
  -8  -5   9        2.41        1.57      0.72 o
  -7  -5   9       12.23       10.04      0.90 o
  -6  -5   9       14.25       14.53      0.87 o
  -5  -5   9        1.60        0.46      0.50 o
  -4  -5   9        6.96        5.16      0.52 o
  -3  -5   9      290.11      267.08      3.03 o
  -2  -5   9      519.76      483.84      4.95 o
  -1  -5   9      153.13      150.91      1.86 o
   0  -5   9     1130.61     1101.45     11.88 o
   1  -5   9      141.54      136.40      1.48 o
   2  -5   9       73.82       77.71      1.11 o
   3  -5   9        6.67        5.75      0.47 o
   4  -5   9      123.93      114.94      2.70 o
   5  -5   9       57.45       53.38      2.15 o
   6  -5   9        2.33        2.46      0.83 o
   7  -5   9        8.57        7.16      1.12 o
   8  -5   9       18.73       20.30      1.35 o
   9  -5   9        0.32        0.30      0.82 o
  10  -5   9        1.21        1.18      0.96 o
  -9  -4   9        7.42        5.38      1.07 o
  -8  -4   9        2.13        1.30      0.72 o
  -7  -4   9        0.75        0.69      0.59 o
  -6  -4   9       10.46       12.00      0.74 o
  -5  -4   9       55.86       49.21      1.19 o
  -4  -4   9        6.76        7.46      0.49 o
  -3  -4   9      463.13      442.99      4.40 o
  -2  -4   9      513.42      513.59      4.91 o
  -1  -4   9      558.25      516.75      6.24 o
   0  -4   9       51.16       41.11      0.89 o
   1  -4   9        0.82        0.31      0.22 o
   2  -4   9      185.39      185.20      3.61 o
   3  -4   9      124.32      118.46      2.12 o
   4  -4   9        7.24        6.23      0.57 o
   5  -4   9       69.93       71.29      2.96 o
   6  -4   9       13.77       11.78      1.15 o
   7  -4   9       45.10       44.07      1.81 o
   8  -4   9        0.39        0.57      1.14 o
   9  -4   9       43.97       47.29      2.09 o
 -10  -3   9        2.69        3.35      1.92 o
  -9  -3   9        0.30       -0.83      0.83 o
  -8  -3   9        1.24        0.41      0.70 o
  -7  -3   9        1.79        1.36      0.64 o
  -6  -3   9        2.05        1.39      0.44 o
  -5  -3   9       20.29       17.17      0.67 o
  -4  -3   9       26.89       24.05      0.68 o
  -3  -3   9        4.57        4.99      0.30 o
  -2  -3   9      182.42      182.24      1.98 o
  -1  -3   9       68.20       60.16      0.91 o
   0  -3   9        6.03        8.28      0.46 o
   1  -3   9      625.12      638.44      8.25 o
   2  -3   9       96.57       97.34      1.52 o
   3  -3   9       20.12       18.48      0.59 o
   4  -3   9       11.01       10.77      0.55 o
   5  -3   9       50.89       48.04      1.45 o
   6  -3   9       83.63       80.53      1.73 o
   7  -3   9        1.22        1.99      0.74 o
   8  -3   9       63.34       65.89      2.53 o
   9  -3   9        5.44        5.55      1.25 o
 -10  -2   9        3.87        6.61      2.05 o
  -9  -2   9       23.34       22.88      2.63 o
  -8  -2   9        2.15        1.77      0.83 o
  -7  -2   9        3.02        2.63      0.71 o
  -6  -2   9       30.90       32.39      0.93 o
  -5  -2   9      363.83      351.73      4.17 o
  -4  -2   9       18.73       18.17      0.64 o
  -3  -2   9        0.67        2.80      0.25 o
  -2  -2   9      279.45      266.79      4.09 o
  -1  -2   9      109.20       88.54      1.17 o
   0  -2   9       57.60       59.05      0.97 o
   1  -2   9       76.25       85.04      1.18 o
   2  -2   9        3.46        4.91      0.32 o
   3  -2   9       84.83       91.46      1.56 o
   4  -2   9        0.59        0.47      0.32 o
   5  -2   9       90.55       86.78      1.72 o
   6  -2   9       14.33       15.97      0.78 o
   7  -2   9        4.26        3.75      0.82 o
   8  -2   9        0.00        1.44      0.96 o
   9  -2   9        2.78        2.52      1.05 o
 -10  -1   9        8.77       12.14      1.56 o
  -9  -1   9        6.59        4.57      1.23 o
  -8  -1   9        0.01       -0.16      0.83 o
  -7  -1   9       43.48       37.74      1.36 o
  -6  -1   9      198.78      187.82      3.32 o
  -5  -1   9        6.26        6.36      0.64 o
  -4  -1   9       15.66       13.40      0.53 o
  -3  -1   9       23.70       24.81      0.61 o
  -2  -1   9      223.55      221.78      2.86 o
  -1  -1   9        0.77        1.72      0.26 o
   0  -1   9       23.09       24.59      0.52 o
   1  -1   9        0.03       -0.05      0.16 o
   2  -1   9       11.27       10.00      0.42 o
   3  -1   9       92.82       95.97      1.59 o
   4  -1   9      219.29      221.54      3.29 o
   5  -1   9       12.43       12.70      0.68 o
   6  -1   9       17.81       18.27      0.83 o
   7  -1   9        1.62        2.17      1.14 o
   8  -1   9       21.82       22.52      1.68 o
   9  -1   9        2.98        3.25      1.01 o
 -11   0   9        0.23        0.24      1.76 o
 -10   0   9       18.31       15.17      1.65 o
  -9   0   9        2.52        2.50      0.96 o
  -8   0   9       48.82       47.81      1.71 o
  -7   0   9        2.40        2.38      0.67 o
  -6   0   9      319.63      320.70      4.27 o
  -5   0   9      155.68      153.05      2.32 o
  -4   0   9        0.24        0.45      0.29 o
  -3   0   9        0.28        0.17      0.24 o
  -2   0   9      546.78      558.07      6.03 o
  -1   0   9      347.81      332.58      3.98 o
   0   0   9      345.70      340.33      3.15 o
   1   0   9        6.81        6.40      0.28 o
   2   0   9      402.91      433.16      4.59 o
   3   0   9       12.72       11.74      0.49 o
   4   0   9      124.98      131.09      2.20 o
   5   0   9        0.66        0.90      0.44 o
   6   0   9        0.47        0.12      0.49 o
   7   0   9       21.23       22.71      1.13 o
   8   0   9        0.55        0.69      0.83 o
   9   0   9        1.34        1.26      1.24 o
 -11   1   9        3.44        3.39      1.98 o
 -10   1   9        3.37        1.20      1.08 o
  -9   1   9       29.21       27.66      1.42 o
  -8   1   9       32.10       31.39      1.45 o
  -7   1   9      133.60      132.62      2.81 o
  -6   1   9       29.90       31.14      1.23 o
  -5   1   9      110.87       99.57      1.59 o
  -4   1   9       94.00       85.58      1.29 o
  -3   1   9      900.14      897.38      8.82 o
  -2   1   9      395.09      391.37      4.36 o
  -1   1   9        8.40       10.37      0.42 o
   0   1   9        4.51        6.26      0.28 o
   1   1   9      417.26      442.60      4.27 o
   2   1   9      115.65      119.80      1.85 o
   3   1   9      138.65      147.58      2.63 o
   4   1   9       75.04       79.14      1.92 o
   5   1   9       18.65       19.85      0.91 o
   6   1   9        2.07        2.15      0.56 o
   7   1   9        2.03        3.26      0.64 o
   8   1   9        3.21        3.72      0.78 o
   9   1   9        0.17        2.20      1.02 o
 -11   2   9        1.26        0.79      1.78 o
 -10   2   9       11.74        9.60      1.21 o
  -9   2   9       16.04       16.56      1.32 o
  -8   2   9        4.15        2.25      0.74 o
  -7   2   9        2.56        2.21      0.67 o
  -6   2   9      143.76      137.41      2.73 o
  -5   2   9      321.09      317.22      4.13 o
  -4   2   9      197.00      182.05      2.47 o
  -3   2   9       76.33       73.34      0.99 o
  -2   2   9      521.56      513.72      5.18 o
  -1   2   9      197.52      197.87      2.65 o
   0   2   9      178.42      173.75      1.76 o
   1   2   9      105.84      112.48      1.42 o
   2   2   9       83.04       79.98      1.24 o
   3   2   9        6.52        7.04      0.55 o
   4   2   9       57.39       55.73      1.62 o
   5   2   9        0.39       -0.49      0.49 o
   6   2   9        4.29        3.36      0.58 o
   7   2   9        2.98        3.25      0.61 o
   8   2   9        0.84        0.69      0.59 o
 -11   3   9        2.91        1.71      1.68 o
 -10   3   9        4.23        5.85      1.07 o
  -9   3   9        2.22        2.19      0.88 o
  -8   3   9        2.85        3.08      0.88 o
  -7   3   9       15.52       14.36      0.92 o
  -6   3   9      111.84      106.64      2.80 o
  -5   3   9       79.07       68.02      1.48 o
  -4   3   9       26.40       22.95      0.95 o
  -3   3   9       56.81       62.52      1.00 o
  -2   3   9     1588.55     1603.71     15.95 o
  -1   3   9      254.94      271.71      3.11 o
   0   3   9      264.17      262.02      3.48 o
   1   3   9       27.41       25.74      0.61 o
   2   3   9        8.38       10.33      0.41 o
   3   3   9        5.15        5.62      1.10 o
   4   3   9       23.67       23.62      1.03 o
   5   3   9        4.83        4.01      0.50 o
   6   3   9        1.12        0.56      0.38 o
   7   3   9        2.28        0.76      0.88 o
   8   3   9       11.08       14.31      2.18 o
 -11   4   9        1.06        0.83      1.74 o
 -10   4   9        7.16        5.24      1.15 o
  -9   4   9       17.38       14.70      1.46 o
  -8   4   9       20.00       18.97      1.31 o
  -7   4   9        9.74        9.12      1.01 o
  -6   4   9       80.77       69.48      1.81 o
  -5   4   9        1.25        0.55      0.61 o
  -4   4   9        0.28        0.09      0.37 o
  -3   4   9     1308.67     1227.38     13.53 o
  -2   4   9      278.82      270.83      3.35 o
  -1   4   9      436.66      441.40      5.43 o
   0   4   9       11.77       13.39      0.48 o
   1   4   9        0.06        0.89      0.27 o
   2   4   9       90.26       95.64      1.44 o
   3   4   9       40.30       39.41      1.77 o
   4   4   9        6.64        5.90      0.71 o
   5   4   9        3.18        4.60      0.71 o
   6   4   9        7.55       10.89      1.72 o
   7   4   9        8.89       11.76      1.15 o
   8   4   9        0.18        0.62      1.20 o
 -11   5   9       11.37        9.27      2.33 o
 -10   5   9        4.35        2.05      0.99 o
  -9   5   9        4.45        4.70      0.99 o
  -8   5   9        0.08        0.26      0.99 o
  -7   5   9       13.41       15.25      1.13 o
  -6   5   9       40.21       37.22      1.18 o
  -5   5   9        0.01       -0.33      0.33 o
  -4   5   9      116.08      106.54      1.88 o
  -3   5   9        5.10        3.86      0.38 o
  -2   5   9      119.72      119.20      2.25 o
  -1   5   9        8.67       12.05      0.57 o
   0   5   9        0.91        1.45      0.23 o
   1   5   9       84.93       88.17      2.39 o
   2   5   9       74.96       73.06      3.19 o
   3   5   9       13.71       17.17      1.31 o
   4   5   9        7.58        9.84      0.88 o
   5   5   9       14.36       13.67      1.71 o
   6   5   9       18.73       16.58      1.92 o
   7   5   9        0.19        1.26      1.10 o
 -10   6   9        4.93        5.66      1.12 o
  -9   6   9       10.22       10.69      1.20 o
  -8   6   9       15.31       16.04      1.25 o
  -7   6   9       17.98       16.18      0.99 o
  -6   6   9        0.28        0.24      0.43 o
  -5   6   9       23.15       23.60      0.95 o
  -4   6   9       16.53       22.14      0.97 o
  -3   6   9        0.03        0.44      0.36 o
  -2   6   9        3.90        4.91      0.47 o
  -1   6   9        0.31       -0.13      0.24 o
   0   6   9        9.89        9.52      0.58 o
   1   6   9        1.14        2.38      0.38 o
   2   6   9        7.45       10.11      0.72 o
   3   6   9        6.58        4.97      1.14 o
   4   6   9        0.29        1.03      0.96 o
   5   6   9        0.80        1.85      1.14 o
   6   6   9        0.92        2.86      1.15 o
  -9   7   9        2.40        0.53      1.40 o
  -8   7   9        0.63        0.90      1.04 o
  -7   7   9        0.01       -0.78      0.88 o
  -6   7   9       33.87       39.07      1.81 o
  -5   7   9       90.09       92.27      2.76 o
  -4   7   9        4.79        6.42      1.49 o
  -3   7   9       34.68       32.75      1.34 o
  -2   7   9       13.07       15.23      1.91 o
  -1   7   9       24.19       22.01      0.79 o
   0   7   9       38.91       40.84      2.73 o
   1   7   9       45.81       41.52      2.30 o
   2   7   9       10.72       10.86      1.41 o
   3   7   9       26.87       28.22      2.10 o
   4   7   9       11.91       13.98      1.59 o
   5   7   9        6.42        8.39      1.38 o
  -9   8   9       10.94       10.43      1.40 o
  -8   8   9        1.59        2.59      0.96 o
  -7   8   9        0.10        0.21      1.10 o
  -6   8   9        3.85        4.59      0.91 o
  -5   8   9       16.29       19.28      1.89 o
  -4   8   9       17.87       15.53      1.01 o
  -3   8   9        0.25       -0.87      0.87 o
  -2   8   9       14.04       10.50      1.41 o
  -1   8   9        5.65        6.21      0.82 o
   0   8   9       39.08       34.69      2.17 o
   1   8   9       10.13        9.58      1.26 o
   2   8   9       34.49       34.87      2.19 o
   3   8   9        0.02        0.30      0.88 o
   4   8   9        0.03        0.11      0.78 o
  -8   9   9       11.77       13.25      1.91 o
  -7   9   9       30.06       31.54      2.38 o
  -6   9   9       22.07       24.70      1.55 o
  -5   9   9        0.55        1.47      0.90 o
  -4   9   9        4.10        3.49      1.44 o
  -3   9   9       23.89       20.45      2.08 o
  -2   9   9       28.43       26.03      2.14 o
  -1   9   9        2.31        2.51      1.00 o
   0   9   9        0.11       -0.55      0.82 o
   1   9   9       21.14       18.13      1.70 o
   2   9   9        3.42        2.61      0.95 o
   3   9   9        0.57        0.24      0.74 o
  -7  10   9        1.88        1.99      1.03 o
  -6  10   9        3.42        2.66      0.75 o
  -5  10   9       13.88       16.07      2.17 o
  -4  10   9       18.80       20.09      2.27 o
  -3  10   9        5.16        3.72      1.38 o
  -2  10   9       25.97       22.30      2.10 o
  -1  10   9       10.50       13.05      1.59 o
   0  10   9        0.40       -0.13      0.57 o
   1  10   9        0.14        0.37      0.78 o
  -6  11   9        1.92        0.99      1.53 o
  -5  11   9        2.73        2.58      1.47 o
  -4  11   9        0.54       -0.20      1.34 o
  -3  11   9        7.17        6.22      1.53 o
  -2  11   9       48.41       51.75      3.09 o
  -1  11   9        1.08        1.22      0.93 o
   0 -13  10       12.74       16.05      1.87 o
   1 -13  10       15.12       13.45      1.85 o
   2 -13  10       14.62       14.30      2.06 o
   3 -13  10        0.21       -1.27      1.27 o
   4 -13  10        1.49        1.41      1.65 o
   6 -13  10       18.01       21.14      2.08 o
  -2 -12  10        9.98       10.83      1.57 o
  -1 -12  10       25.15       29.00      2.44 o
   0 -12  10       20.06       20.21      2.10 o
   1 -12  10        2.02        1.85      0.95 o
   2 -12  10        0.04       -0.28      0.87 o
   3 -12  10        0.36       -0.84      0.84 o
   4 -12  10        1.24        0.16      0.62 o
   5 -12  10        1.19        1.53      0.76 o
   6 -12  10        0.10        2.24      0.99 o
  -3 -11  10        5.97        9.37      1.06 o
  -2 -11  10        6.87        9.61      1.03 o
  -1 -11  10        2.05        3.22      0.84 o
   0 -11  10       10.19        6.62      1.10 o
   1 -11  10        2.48        3.35      1.02 o
   2 -11  10        0.01        0.81      0.90 o
   3 -11  10        5.00        4.12      0.72 o
   4 -11  10       40.85       41.61      1.72 o
   5 -11  10       19.45       22.81      2.12 o
   6 -11  10        6.18        7.50      2.57 o
   7 -11  10        2.32        3.12      1.60 o
  -5 -10  10        0.10       -0.71      0.71 o
  -4 -10  10       31.10       33.17      2.20 o
  -3 -10  10       11.84       13.55      1.01 o
  -2 -10  10        0.55        0.42      0.57 o
  -1 -10  10        1.44        0.81      0.59 o
   0 -10  10       12.13       14.61      1.01 o
   1 -10  10        0.02       -0.37      0.37 o
   2 -10  10       16.53       17.21      1.03 o
   3 -10  10       23.71       29.24      1.40 o
   4 -10  10        0.25        0.26      0.64 o
   5 -10  10        2.34        1.85      0.80 o
   6 -10  10       13.57       11.11      1.88 o
   7 -10  10        6.93        9.26      1.34 o
   8 -10  10        4.52        4.50      1.80 o
  -6  -9  10        0.00        0.81      1.13 o
  -5  -9  10        0.03        0.75      1.22 o
  -4  -9  10        0.20        0.63      0.63 o
  -3  -9  10        0.04       -0.57      0.57 o
  -2  -9  10        2.62        2.71      0.64 o
  -1  -9  10        2.58        0.94      0.56 o
   0  -9  10       21.47       21.95      0.77 o
   1  -9  10       75.52       72.78      1.69 o
   2  -9  10        9.79       10.36      0.72 o
   3  -9  10        3.65        3.08      0.71 o
   4  -9  10        6.30        4.94      0.79 o
   5  -9  10       86.28       81.32      2.61 o
   6  -9  10        9.71       11.55      1.34 o
   7  -9  10        1.05        0.46      1.41 o
   8  -9  10        0.01        0.47      1.36 o
   9  -9  10        4.83        3.61      1.91 o
  -7  -8  10        0.14        1.22      0.85 o
  -6  -8  10        9.41       10.04      1.22 o
  -5  -8  10        9.54       10.09      0.99 o
  -4  -8  10       26.02       26.65      1.76 o
  -3  -8  10        5.11        5.60      0.66 o
  -2  -8  10        8.70        8.33      0.73 o
  -1  -8  10       50.10       45.90      1.11 o
   0  -8  10       47.15       45.67      1.12 o
   1  -8  10        0.72        1.17      0.39 o
   2  -8  10        5.70        3.17      0.55 o
   3  -8  10       37.37       36.35      1.25 o
   4  -8  10      153.05      136.87      2.81 o
   5  -8  10       59.72       51.02      1.83 o
   6  -8  10       61.09       64.84      2.18 o
   7  -8  10        5.31        5.12      0.93 o
   8  -8  10        0.70        0.67      1.05 o
   9  -8  10        2.53        0.91      1.13 o
  -8  -7  10        1.11        1.56      0.99 o
  -7  -7  10        6.61        6.07      1.15 o
  -6  -7  10        2.97        4.00      1.48 o
  -5  -7  10        8.99       10.50      0.95 o
  -4  -7  10        1.66        1.96      0.40 o
  -3  -7  10       53.33       52.02      1.14 o
  -2  -7  10        4.12        5.17      0.48 o
  -1  -7  10        1.47        2.79      0.43 o
   0  -7  10       15.33       16.91      0.62 o
   1  -7  10      130.22      135.58      1.89 o
   2  -7  10      157.41      150.38      2.03 o
   3  -7  10      392.73      353.95      5.44 o
   4  -7  10        4.77        4.65      0.77 o
   5  -7  10      112.36      105.30      3.38 o
   6  -7  10      135.58      131.75      4.01 o
   7  -7  10       27.22       25.72      1.85 o
   8  -7  10        2.76        3.85      1.19 o
   9  -7  10       10.59       11.58      1.61 o
  -8  -6  10        9.79       11.53      1.45 o
  -7  -6  10        0.02       -0.83      0.83 o
  -6  -6  10        3.69        2.53      0.57 o
  -5  -6  10       21.89       21.10      0.90 o
  -4  -6  10       82.57       81.88      1.73 o
  -3  -6  10        0.01        0.18      0.41 o
  -2  -6  10       33.61       25.89      1.09 o
  -1  -6  10       96.53       82.21      1.45 o
   0  -6  10      876.94      807.15      9.21 o
   1  -6  10        5.27        4.28      0.51 o
   2  -6  10       25.71       26.11      0.95 o
   3  -6  10       17.25       16.79      0.74 o
   4  -6  10      105.69       97.40      2.52 o
   5  -6  10       11.47        9.97      1.10 o
   6  -6  10       11.21       11.47      1.56 o
   7  -6  10        1.46        0.00      1.99 o
   8  -6  10        1.76        1.21      1.16 o
   9  -6  10        0.20       -0.54      0.93 o
  10  -6  10        0.80        2.09      1.82 o
  -9  -5  10        5.90        6.50      2.04 o
  -8  -5  10        0.17       -0.80      1.08 o
  -7  -5  10        1.10        1.61      0.96 o
  -6  -5  10        2.39        3.22      0.56 o
  -5  -5  10       13.76       13.60      0.68 o
  -4  -5  10        0.45        0.00      0.36 o
  -3  -5  10       52.05       54.70      1.31 o
  -2  -5  10      116.05      106.34      1.58 o
  -1  -5  10      379.02      354.77      4.39 o
   0  -5  10      163.43      144.16      2.32 o
   1  -5  10      281.22      276.95      3.98 o
   2  -5  10      258.33      259.02      3.25 o
   3  -5  10      134.16      124.72      3.21 o
   4  -5  10        2.36        1.38      0.68 o
   5  -5  10       10.24        7.86      1.11 o
   6  -5  10       31.02       30.98      2.18 o
   7  -5  10        0.78       -1.01      1.01 o
   8  -5  10        0.04       -0.89      0.89 o
   9  -5  10        7.69        9.07      1.22 o
  -9  -4  10        4.51        4.75      1.07 o
  -8  -4  10        3.46        2.80      1.05 o
  -7  -4  10       10.86       10.44      0.86 o
  -6  -4  10        0.16       -0.42      0.42 o
  -5  -4  10       12.40       11.17      0.63 o
  -4  -4  10       53.01       56.83      1.07 o
  -3  -4  10      565.36      501.03      5.24 o
  -2  -4  10        5.06        3.64      0.51 o
  -1  -4  10      454.75      433.53      4.49 o
   0  -4  10      803.19      807.80      7.94 o
   1  -4  10       86.23       81.13      1.20 o
   2  -4  10       89.58       87.99      2.89 o
   3  -4  10       35.56       32.80      1.09 o
   4  -4  10      157.23      146.74      2.59 o
   5  -4  10        0.59       -0.04      0.70 o
   6  -4  10        0.08       -0.77      0.77 o
   7  -4  10        9.79        8.98      1.20 o
   8  -4  10       28.47       28.97      1.63 o
   9  -4  10        3.60        3.19      1.16 o
 -10  -3  10        7.88        9.49      2.26 o
  -9  -3  10       10.70       11.27      1.68 o
  -8  -3  10        1.78        1.24      0.92 o
  -7  -3  10        5.23        5.12      0.75 o
  -6  -3  10        3.55        3.98      0.51 o
  -5  -3  10        1.11        0.05      0.35 o
  -4  -3  10      188.03      164.92      1.99 o
  -3  -3  10       62.15       56.20      1.06 o
  -2  -3  10       74.44       65.11      1.03 o
  -1  -3  10       15.57       19.12      0.51 o
   0  -3  10        7.48        8.42      0.44 o
   1  -3  10      234.44      224.68      2.70 o
   2  -3  10       12.86       14.82      0.63 o
   3  -3  10      149.91      145.34      3.25 o
   4  -3  10       11.75       13.11      0.63 o
   5  -3  10       38.26       37.71      1.17 o
   6  -3  10        1.35        0.87      1.00 o
   7  -3  10       14.80       14.90      1.17 o
   8  -3  10        2.45        1.14      0.98 o
   9  -3  10        0.00        0.92      1.01 o
 -10  -2  10        2.05        2.40      1.94 o
  -9  -2  10       11.07        8.08      1.30 o
  -8  -2  10       33.49       30.95      1.64 o
  -7  -2  10        2.91        3.00      0.69 o
  -6  -2  10        3.51        2.49      0.49 o
  -5  -2  10       36.04       33.33      1.09 o
  -4  -2  10      105.80      107.61      1.56 o
  -3  -2  10      215.01      214.25      2.50 o
  -2  -2  10        6.69        6.59      0.36 o
  -1  -2  10       84.83       74.93      1.14 o
   0  -2  10      215.71      218.88      2.62 o
   1  -2  10        1.43        3.17      0.28 o
   2  -2  10        1.52        1.62      0.31 o
   3  -2  10       27.05       26.64      1.70 o
   4  -2  10      141.70      137.07      2.46 o
   5  -2  10      156.05      153.60      2.58 o
   6  -2  10        8.15        7.74      0.75 o
   7  -2  10       10.06        9.27      1.02 o
   8  -2  10        9.15       11.51      1.37 o
   9  -2  10        0.06        0.15      0.98 o
 -10  -1  10        7.50       13.53      2.43 o
  -9  -1  10       10.38       11.47      1.47 o
  -8  -1  10        0.84        0.49      0.81 o
  -7  -1  10        6.46        6.58      0.82 o
  -6  -1  10        9.88       13.03      0.78 o
  -5  -1  10       88.00       75.46      1.37 o
  -4  -1  10        0.38        0.86      0.32 o
  -3  -1  10       10.09        6.87      0.41 o
  -2  -1  10       51.88       54.69      1.08 o
  -1  -1  10        1.29        0.80      0.24 o
   0  -1  10       11.79       11.50      0.52 o
   1  -1  10       89.88       96.34      1.42 o
   2  -1  10       38.37       38.77      0.92 o
   3  -1  10       35.00       34.15      1.25 o
   4  -1  10       73.58       73.13      1.50 o
   5  -1  10       32.06       32.17      1.01 o
   6  -1  10       31.09       31.29      1.33 o
   7  -1  10        3.61        3.70      1.20 o
   8  -1  10        1.32        1.48      0.99 o
   9  -1  10        0.95        2.26      1.30 o
 -10   0  10        1.41        1.08      1.14 o
  -9   0  10        6.95        6.85      1.10 o
  -8   0  10       80.93       75.62      2.89 o
  -7   0  10        3.67        4.11      0.73 o
  -6   0  10      213.64      193.56      4.43 o
  -5   0  10      179.17      170.06      2.57 o
  -4   0  10      355.59      351.69      3.63 o
  -3   0  10      310.77      310.11      3.64 o
  -2   0  10       13.94        9.56      0.45 o
  -1   0  10      117.32      108.09      1.45 o
   0   0  10      591.06      627.04      5.58 o
   1   0  10       27.20       22.19      0.58 o
   2   0  10      112.28      118.85      1.71 o
   3   0  10        2.80        1.75      0.44 o
   4   0  10      212.37      213.57      3.71 o
   5   0  10        0.70        0.54      0.47 o
   6   0  10       38.98       42.37      1.63 o
   7   0  10        5.52        7.41      1.32 o
   8   0  10        0.29       -0.19      1.05 o
   9   0  10        0.04        1.28      1.14 o
 -10   1  10        9.68        9.90      1.46 o
  -9   1  10        4.49        3.08      0.92 o
  -8   1  10        8.42        8.11      0.92 o
  -7   1  10       76.44       64.98      1.87 o
  -6   1  10      114.06      108.33      2.39 o
  -5   1  10      207.29      208.47      3.27 o
  -4   1  10        2.34        1.48      0.32 o
  -3   1  10      278.01      243.58      2.77 o
  -2   1  10      156.34      150.54      1.85 o
  -1   1  10      500.69      507.20      5.18 o
   0   1  10       30.88       26.11      0.52 o
   1   1  10       11.87       14.43      0.43 o
   2   1  10       37.91       36.22      1.08 o
   3   1  10      219.02      226.39      3.78 o
   4   1  10        0.50        0.52      0.45 o
   5   1  10       50.76       54.72      1.76 o
   6   1  10       15.85       18.71      1.13 o
   7   1  10        3.44        3.52      0.89 o
   8   1  10        0.07       -0.73      0.73 o
   9   1  10        0.80        1.04      1.02 o
 -11   2  10        3.19        3.80      2.09 o
 -10   2  10        0.61        0.50      0.88 o
  -9   2  10        1.93        0.96      0.87 o
  -8   2  10        9.66        9.10      1.03 o
  -7   2  10       58.70       55.84      1.70 o
  -6   2  10        1.68       -0.50      0.50 o
  -5   2  10       55.02       50.68      1.17 o
  -4   2  10      234.21      229.57      2.87 o
  -3   2  10      117.16      114.14      1.80 o
  -2   2  10      248.58      241.64      3.26 o
  -1   2  10        2.49        1.10      0.33 o
   0   2  10      327.44      318.57      3.36 o
   1   2  10       89.28       89.46      1.51 o
   2   2  10       11.48       10.04      0.54 o
   3   2  10        4.45        4.43      0.57 o
   4   2  10        7.37        6.90      0.70 o
   5   2  10        0.05       -0.35      1.00 o
   6   2  10        6.75        5.79      0.86 o
   7   2  10        1.41        1.49      0.64 o
   8   2  10        0.80        4.25      1.66 o
 -11   3  10        0.01       -0.41      1.73 o
 -10   3  10        2.34        0.90      0.94 o
  -9   3  10        0.13       -0.40      0.78 o
  -8   3  10        0.54        0.99      0.74 o
  -7   3  10       66.79       62.78      4.07 o
  -6   3  10       33.81       31.38      2.11 o
  -5   3  10        0.31       -0.33      0.33 o
  -4   3  10       14.36       14.80      0.70 o
  -3   3  10       25.52       23.55      0.77 o
  -2   3  10       34.24       32.86      0.89 o
  -1   3  10       19.59       19.29      0.69 o
   0   3  10      320.59      310.24      3.52 o
   1   3  10       65.76       69.34      2.29 o
   2   3  10      198.32      205.75      5.61 o
   3   3  10        0.68       -0.63      0.63 o
   4   3  10       14.01       14.73      0.98 o
   5   3  10        9.68       10.62      0.68 o
   6   3  10       12.00       11.39      1.16 o
   7   3  10        0.67        0.36      0.83 o
   8   3  10        3.13        4.50      1.53 o
 -10   4  10        0.58        0.64      0.89 o
  -9   4  10        0.98       -0.62      0.79 o
  -8   4  10       17.27       15.84      1.24 o
  -7   4  10       23.52       20.12      1.28 o
  -6   4  10        3.61        1.39      0.74 o
  -5   4  10        5.67        4.86      0.51 o
  -4   4  10      123.10      115.71      2.05 o
  -3   4  10        0.06       -0.33      0.33 o
  -2   4  10       76.46       76.77      1.65 o
  -1   4  10      636.90      602.61      7.37 o
   0   4  10       43.98       44.87      1.33 o
   1   4  10      407.84      395.43      9.15 o
   2   4  10       32.59       32.88      1.09 o
   3   4  10       12.03       13.29      1.53 o
   4   4  10       29.37       28.37      2.24 o
   5   4  10        5.16        4.53      0.86 o
   6   4  10        0.58        0.71      1.00 o
   7   4  10        1.81        3.77      1.57 o
 -10   5  10        4.43        3.59      1.08 o
  -9   5  10        9.67        9.67      1.46 o
  -8   5  10        2.96        2.48      0.86 o
  -7   5  10        0.46       -0.11      0.58 o
  -6   5  10       31.15       30.35      1.06 o
  -5   5  10        0.01       -0.36      0.36 o
  -4   5  10        5.60        5.05      0.52 o
  -3   5  10        5.41        7.58      0.55 o
  -2   5  10       36.74       31.50      0.92 o
  -1   5  10       14.25       11.87      0.71 o
   0   5  10       39.64       36.61      1.40 o
   1   5  10       27.98       28.12      1.94 o
   2   5  10        9.17       11.31      1.38 o
   3   5  10        7.35        6.65      1.30 o
   4   5  10       11.74       11.53      0.93 o
   5   5  10        0.22        0.92      0.51 o
   6   5  10        5.32        6.69      1.62 o
 -10   6  10        0.90       -0.29      1.18 o
  -9   6  10        1.37        0.65      1.74 o
  -8   6  10       29.60       30.78      1.61 o
  -7   6  10       18.83       17.56      1.17 o
  -6   6  10        5.37        3.07      0.59 o
  -5   6  10        3.85        3.80      0.64 o
  -4   6  10        0.75        0.92      0.49 o
  -3   6  10       73.24       67.86      1.67 o
  -2   6  10        9.72        5.86      0.88 o
  -1   6  10       33.56       40.69      1.02 o
   0   6  10        0.85        1.83      0.53 o
   1   6  10        0.23        1.15      0.49 o
   2   6  10       15.48       16.28      1.38 o
   3   6  10        8.49        6.39      1.31 o
   4   6  10        1.46        0.62      1.10 o
   5   6  10        0.48       -0.72      1.09 o
   6   6  10        4.06        6.33      1.38 o
  -9   7  10        8.18        6.92      1.66 o
  -8   7  10        6.09        7.06      1.17 o
  -7   7  10       37.45       38.04      2.81 o
  -6   7  10        6.23        5.92      0.78 o
  -5   7  10        2.54        1.77      0.80 o
  -4   7  10       20.01       20.41      1.28 o
  -3   7  10       10.54       12.62      0.93 o
  -2   7  10       17.20       21.63      1.91 o
  -1   7  10        5.87        5.38      0.60 o
   0   7  10        2.97        3.51      0.43 o
   1   7  10        9.35        7.82      1.27 o
   2   7  10       73.47       71.33      3.42 o
   3   7  10        6.18        5.88      1.28 o
   4   7  10        1.12        1.38      1.09 o
  -8   8  10       77.82       97.66      4.76 o
  -7   8  10       35.12       37.78      2.77 o
  -6   8  10       15.95       17.96      1.41 o
  -5   8  10        0.44       -0.11      0.73 o
  -4   8  10       15.08       17.00      1.19 o
  -3   8  10       15.79       14.58      1.81 o
  -2   8  10        1.19        1.42      0.99 o
  -1   8  10        1.09        0.22      0.65 o
   0   8  10        5.87        7.05      1.22 o
   1   8  10       10.06        8.77      1.31 o
   2   8  10        0.91        1.19      0.99 o
   3   8  10        2.89        1.53      0.97 o
  -7   9  10        9.95        9.98      1.55 o
  -6   9  10        5.60        9.13      1.17 o
  -5   9  10       40.00       42.29      1.69 o
  -4   9  10       19.49       20.56      2.25 o
  -3   9  10        3.68        4.59      1.45 o
  -2   9  10        5.62        5.57      1.33 o
  -1   9  10        4.19        4.24      1.17 o
   0   9  10        6.11        5.14      0.87 o
   1   9  10        0.14        0.52      0.89 o
   2   9  10        0.25        1.03      0.72 o
  -7  10  10        7.59        8.14      1.33 o
  -6  10  10        3.56        5.05      1.83 o
  -5  10  10        1.33        0.16      1.48 o
  -4  10  10       12.70       11.36      1.93 o
  -3  10  10        6.10        4.28      1.53 o
  -2  10  10        1.20        0.86      1.17 o
  -1  10  10        3.64        3.04      1.13 o
   0  10  10       15.11       16.68      1.64 o
  -6  11  10        0.22        1.17      1.28 o
  -5  11  10        0.11       -0.58      1.01 o
  -4  11  10        0.30        0.52      1.11 o
  -3  11  10        0.13       -0.21      1.13 o
   0 -13  11       11.55       17.71      2.05 o
   1 -13  11       10.24       10.65      1.75 o
   2 -13  11        1.79        2.14      1.41 o
   3 -13  11        5.99        3.06      1.72 o
   4 -13  11        1.55        0.48      1.56 o
  -2 -12  11        2.92        3.49      1.31 o
  -1 -12  11       38.59       46.57      3.11 o
   0 -12  11       12.14       11.90      1.93 o
   1 -12  11       19.53       19.46      2.27 o
   2 -12  11        4.48        3.08      1.09 o
   3 -12  11        4.36        4.55      1.17 o
   4 -12  11        0.26       -0.61      0.70 o
   5 -12  11        0.09       -0.75      0.75 o
   6 -12  11        0.00       -1.19      1.19 o
  -4 -11  11       10.75       13.01      1.66 o
  -3 -11  11       12.53       13.98      1.51 o
  -2 -11  11       35.88       39.66      2.31 o
  -1 -11  11        1.10        2.38      0.72 o
   0 -11  11        9.65       12.15      1.36 o
   1 -11  11       24.22       24.99      1.77 o
   2 -11  11       33.87       36.15      1.35 o
   3 -11  11        2.12        3.30      0.74 o
   4 -11  11        6.17        6.83      0.94 o
   5 -11  11        6.48        3.34      1.65 o
   6 -11  11       61.05       62.34      2.81 o
   7 -11  11        3.43        4.32      1.72 o
  -5 -10  11        0.14        1.51      1.15 o
  -4 -10  11        7.60        9.30      1.15 o
  -3 -10  11        2.42        2.60      0.76 o
  -2 -10  11        8.95        9.02      0.91 o
  -1 -10  11       10.28       10.39      0.95 o
   0 -10  11        6.28        5.71      0.80 o
   1 -10  11        1.81        2.43      0.58 o
   2 -10  11        0.47        1.16      0.62 o
   3 -10  11       19.76       21.72      1.25 o
   4 -10  11       19.35       21.40      1.31 o
   5 -10  11       18.52       21.01      1.61 o
   6 -10  11        0.08       -0.98      0.98 o
   7 -10  11       12.93       13.03      2.00 o
  -6  -9  11        6.77        7.20      1.09 o
  -5  -9  11       18.54       23.10      1.41 o
  -4  -9  11        0.06        0.40      0.72 o
  -3  -9  11       17.99       19.45      1.19 o
  -2  -9  11        2.67        1.28      0.64 o
  -1  -9  11        1.98        1.64      0.43 o
   0  -9  11       10.41       10.87      0.64 o
   1  -9  11        4.63        5.36      0.60 o
   2  -9  11       62.08       65.01      1.70 o
   3  -9  11       27.91       29.02      1.41 o
   4  -9  11        2.24        1.56      0.68 o
   5  -9  11        0.05        0.13      0.85 o
   6  -9  11       34.45       37.55      2.18 o
   7  -9  11       13.12       10.55      2.06 o
   8  -9  11        0.31        1.05      1.48 o
   9  -9  11        1.23        0.14      1.60 o
  -7  -8  11        6.35        9.96      3.15 o
  -6  -8  11        8.27        9.35      1.24 o
  -5  -8  11        1.52        2.00      0.78 o
  -4  -8  11       54.44       58.33      1.99 o
  -3  -8  11       36.41       34.43      0.99 o
  -2  -8  11       15.35       15.51      0.80 o
  -1  -8  11        0.10        0.54      0.38 o
   0  -8  11       16.01       15.50      0.87 o
   1  -8  11       73.16       70.13      1.53 o
   2  -8  11        0.21        0.08      0.45 o
   3  -8  11        7.53        7.76      0.71 o
   4  -8  11        0.21        0.46      0.55 o
   5  -8  11       36.47       39.21      1.71 o
   6  -8  11       22.16       21.67      1.34 o
   7  -8  11       39.27       40.17      2.33 o
   8  -8  11       25.32       25.29      1.95 o
   9  -8  11        4.85        6.96      1.43 o
  -7  -7  11        1.26        1.28      1.05 o
  -6  -7  11        5.34        7.17      1.18 o
  -5  -7  11       29.35       33.45      1.14 o
  -4  -7  11        4.72        4.69      0.55 o
  -3  -7  11        0.96        0.21      0.38 o
  -2  -7  11       28.94       28.20      0.94 o
  -1  -7  11       23.74       25.67      0.89 o
   0  -7  11       33.24       34.24      1.02 o
   1  -7  11       40.52       35.66      0.98 o
   2  -7  11       46.26       47.14      1.17 o
   3  -7  11       15.63       15.50      1.03 o
   4  -7  11       97.65       97.83      2.69 o
   5  -7  11       91.53       89.23      3.10 o
   6  -7  11        4.95        4.57      1.09 o
   7  -7  11       25.20       22.45      1.78 o
   8  -7  11       27.00       23.86      1.89 o
   9  -7  11        5.17        4.11      1.48 o
  -8  -6  11       13.10       14.45      2.18 o
  -7  -6  11        6.56        7.17      0.82 o
  -6  -6  11       23.46       24.42      1.25 o
  -5  -6  11        4.06        3.65      0.49 o
  -4  -6  11       46.30       48.59      1.20 o
  -3  -6  11       52.34       47.12      1.10 o
  -2  -6  11       40.56       37.90      1.07 o
  -1  -6  11        0.26        1.35      0.38 o
   0  -6  11      150.65      135.80      2.10 o
   1  -6  11       70.15       67.65      1.47 o
   2  -6  11      188.92      182.85      4.10 o
   3  -6  11       16.90       15.06      1.00 o
   4  -6  11        7.55        6.81      1.04 o
   5  -6  11        0.06       -0.78      0.78 o
   6  -6  11        5.62        4.47      1.07 o
   7  -6  11        1.15        0.63      2.32 o
   8  -6  11        0.15       -0.87      0.87 o
   9  -6  11        0.36       -0.68      1.02 o
  -9  -5  11        5.51        8.20      2.07 o
  -8  -5  11        2.51        3.22      0.94 o
  -7  -5  11        8.43        9.76      0.98 o
  -6  -5  11        8.00        8.75      0.81 o
  -5  -5  11       10.50       13.50      0.69 o
  -4  -5  11        0.83        0.27      0.35 o
  -3  -5  11        2.28        1.61      0.34 o
  -2  -5  11       23.71       25.98      0.91 o
  -1  -5  11       24.37       31.23      0.96 o
   0  -5  11      204.51      185.97      2.87 o
   1  -5  11       72.22       66.98      1.30 o
   2  -5  11       82.81       69.82      1.71 o
   3  -5  11      229.24      207.24      4.22 o
   4  -5  11       27.60       22.33      1.53 o
   5  -5  11        3.05        1.97      0.98 o
   6  -5  11       11.32       13.32      1.39 o
   7  -5  11        1.83       -0.74      1.02 o
   8  -5  11        7.21        5.53      1.23 o
   9  -5  11        0.56       -0.22      0.88 o
  -9  -4  11        0.08       -0.66      0.96 o
  -8  -4  11        3.45        2.05      2.27 o
  -7  -4  11       21.67       23.45      1.31 o
  -6  -4  11        1.44        0.26      0.56 o
  -5  -4  11        0.59        0.30      0.40 o
  -4  -4  11       25.30       24.90      0.73 o
  -3  -4  11       48.68       50.33      1.02 o
  -2  -4  11        0.26        0.83      0.33 o
  -1  -4  11      884.43      779.09      9.75 o
   0  -4  11      158.60      144.33      2.38 o
   1  -4  11      263.20      241.92      3.53 o
   2  -4  11      262.57      251.69      4.10 o
   3  -4  11        2.20        1.95      0.64 o
   4  -4  11      107.09      109.50      3.38 o
   5  -4  11       15.09       12.96      1.29 o
   6  -4  11       24.31       22.76      1.63 o
   7  -4  11        0.17       -0.73      0.73 o
   8  -4  11        7.65        9.32      1.42 o
   9  -4  11        1.12        0.22      0.99 o
  -9  -3  11       17.56       17.82      1.66 o
  -8  -3  11       12.89       15.25      1.46 o
  -7  -3  11        0.14       -0.70      0.70 o
  -6  -3  11        1.60        0.93      0.51 o
  -5  -3  11       26.63       27.34      0.78 o
  -4  -3  11        0.50        1.25      0.31 o
  -3  -3  11      112.87      101.81      1.58 o
  -2  -3  11      405.68      350.12      4.30 o
  -1  -3  11      249.16      240.68      3.18 o
   0  -3  11      202.72      178.26      2.31 o
   1  -3  11       47.51       42.95      1.00 o
   2  -3  11       21.37       19.45      0.75 o
   3  -3  11      107.18      103.59      2.50 o
   4  -3  11        2.42        1.93      0.61 o
   5  -3  11        0.40       -0.04      0.73 o
   6  -3  11        0.01       -0.64      1.15 o
   7  -3  11        5.25        5.60      1.11 o
   8  -3  11        0.14        1.23      1.00 o
   9  -3  11        0.32       -0.21      1.42 o
 -10  -2  11        9.63       11.26      2.41 o
  -9  -2  11        0.39       -0.18      0.97 o
  -8  -2  11        0.75       -0.77      0.77 o
  -7  -2  11        5.68        6.06      0.94 o
  -6  -2  11      118.18      111.15      2.03 o
  -5  -2  11        0.33       -0.28      0.29 o
  -4  -2  11       92.07       79.17      1.29 o
  -3  -2  11        0.49        0.71      0.30 o
  -2  -2  11      114.30      110.68      1.70 o
  -1  -2  11       30.53       31.33      0.69 o
   0  -2  11      112.60      114.54      1.96 o
   1  -2  11       68.98       65.63      1.68 o
   2  -2  11       58.54       53.24      1.22 o
   3  -2  11        0.20       -0.40      0.44 o
   4  -2  11      190.54      188.29      3.92 o
   5  -2  11        0.03       -0.56      0.56 o
   6  -2  11       16.28       14.68      1.13 o
   7  -2  11       12.08       14.13      2.77 o
   8  -2  11       29.84       32.18      2.02 o
 -10  -1  11        0.93        2.35      1.82 o
  -9  -1  11       14.27       15.06      1.57 o
  -8  -1  11        4.84        4.51      0.95 o
  -7  -1  11       19.93       16.15      1.05 o
  -6  -1  11       49.58       45.82      1.56 o
  -5  -1  11      131.71      110.64      1.77 o
  -4  -1  11      120.32      104.11      1.67 o
  -3  -1  11      109.73       83.77      1.40 o
  -2  -1  11       87.98       86.80      1.51 o
  -1  -1  11       16.59       17.07      0.59 o
   0  -1  11        8.78        8.95      0.53 o
   1  -1  11       41.41       44.29      1.34 o
   2  -1  11       17.65       16.83      0.81 o
   3  -1  11       76.54       76.08      2.03 o
   4  -1  11        8.30        7.23      0.78 o
   5  -1  11        5.50        4.69      1.45 o
   6  -1  11       15.45       15.51      1.09 o
   7  -1  11       44.98       50.44      3.88 o
   8  -1  11        0.00        0.31      0.89 o
 -10   0  11        9.21       14.10      2.45 o
  -9   0  11        0.67        0.71      1.01 o
  -8   0  11        7.69        7.41      1.07 o
  -7   0  11       14.67       13.30      0.99 o
  -6   0  11      246.90      219.80      4.01 o
  -5   0  11       24.40       23.90      0.98 o
  -4   0  11      328.63      269.29      3.33 o
  -3   0  11      413.24      411.97      4.72 o
  -2   0  11      433.19      428.89      4.96 o
  -1   0  11       64.25       62.94      1.11 o
   0   0  11       69.13       74.81      1.27 o
   1   0  11       52.38       49.67      1.05 o
   2   0  11      145.60      142.31      2.66 o
   3   0  11       29.01       30.31      1.23 o
   4   0  11        0.87        1.17      0.66 o
   5   0  11        1.27        1.52      0.61 o
   6   0  11       37.16       39.17      1.62 o
   7   0  11        2.27        1.62      1.68 o
   8   0  11       14.73       15.72      1.78 o
 -10   1  11        7.00        6.22      2.12 o
  -9   1  11       12.70       14.74      1.55 o
  -8   1  11        0.45       -0.68      0.68 o
  -7   1  11       21.84       21.88      1.32 o
  -6   1  11       75.55       73.82      1.72 o
  -5   1  11      284.43      257.10      3.52 o
  -4   1  11       39.03       32.31      1.00 o
  -3   1  11      146.43      148.11      2.19 o
  -2   1  11       10.07       10.99      0.67 o
  -1   1  11      227.07      209.31      2.59 o
   0   1  11       26.45       24.16      0.60 o
   1   1  11      160.80      152.65      1.97 o
   2   1  11        0.42       -0.08      0.36 o
   3   1  11        3.25        3.31      0.50 o
   4   1  11        0.59        0.35      0.51 o
   5   1  11       39.07       41.37      1.56 o
   6   1  11        0.27        0.78      1.37 o
   7   1  11       20.65       21.42      1.25 o
   8   1  11        3.13        5.31      1.22 o
 -10   2  11        2.10        1.49      0.97 o
  -9   2  11        0.00       -0.45      0.80 o
  -8   2  11        5.75        6.44      0.96 o
  -7   2  11       29.77       29.93      2.69 o
  -6   2  11       23.21       22.19      1.12 o
  -5   2  11        0.55       -0.25      0.40 o
  -4   2  11       21.32       19.16      0.83 o
  -3   2  11       21.86       23.03      0.78 o
  -2   2  11      397.01      396.97      5.30 o
  -1   2  11        0.35       -0.21      0.31 o
   0   2  11       24.35       22.61      0.66 o
   1   2  11       10.80       11.02      0.61 o
   2   2  11      106.94      105.38      3.62 o
   3   2  11        1.13        0.55      0.50 o
   4   2  11        0.00       -0.26      0.74 o
   5   2  11        1.45        0.37      0.67 o
   6   2  11        1.05        0.97      0.58 o
   7   2  11        0.79        1.29      0.63 o
 -10   3  11        7.27        7.34      1.20 o
  -9   3  11        1.84        2.16      0.93 o
  -8   3  11        1.07        0.41      0.75 o
  -7   3  11        7.01        4.73      0.76 o
  -6   3  11       26.18       22.26      1.12 o
  -5   3  11      165.47      161.31      2.73 o
  -4   3  11        8.10        8.61      0.62 o
  -3   3  11        1.49        2.39      0.44 o
  -2   3  11      108.11      106.00      1.72 o
  -1   3  11       52.68       50.06      1.15 o
   0   3  11       65.85       63.93      1.17 o
   1   3  11       88.23       85.71      3.56 o
   2   3  11       23.30       21.20      1.21 o
   3   3  11       56.78       59.72      1.99 o
   4   3  11       37.82       38.83      1.57 o
   5   3  11        2.11        1.48      0.61 o
   6   3  11        7.19        9.31      1.13 o
   7   3  11        5.47        4.85      1.76 o
 -10   4  11        0.41        0.36      0.95 o
  -9   4  11        0.58       -0.80      0.80 o
  -8   4  11        3.48        4.26      0.94 o
  -7   4  11       17.19       17.50      1.05 o
  -6   4  11       43.29       39.61      1.41 o
  -5   4  11        0.56        0.85      0.45 o
  -4   4  11       11.83       14.51      0.83 o
  -3   4  11       24.57       25.01      0.94 o
  -2   4  11      108.96      103.11      1.98 o
  -1   4  11       96.84      100.37      1.92 o
   0   4  11       16.00       18.61      0.91 o
   1   4  11      137.32      133.37      4.11 o
   2   4  11       12.20       12.74      1.47 o
   3   4  11       63.80       66.82      2.35 o
   4   4  11       12.55       13.12      1.72 o
   5   4  11        1.19        0.36      0.76 o
   6   4  11        8.09        9.05      1.05 o
   7   4  11        1.46        1.47      1.12 o
 -10   5  11        1.96        1.95      1.26 o
  -9   5  11        9.49       12.17      1.87 o
  -8   5  11       12.21       11.57      1.00 o
  -7   5  11        2.41        1.06      0.65 o
  -6   5  11       32.83       30.40      1.48 o
  -5   5  11        5.97        6.99      0.60 o
  -4   5  11        2.31        3.83      0.53 o
  -3   5  11       10.81       11.14      0.76 o
  -2   5  11      175.36      167.17      3.22 o
  -1   5  11       41.20       41.87      1.58 o
   0   5  11       58.81       54.18      1.72 o
   1   5  11       10.77       10.45      0.63 o
   2   5  11        0.53        0.14      1.01 o
   3   5  11        7.19        6.88      1.35 o
   4   5  11        0.52       -0.03      0.59 o
   5   5  11        1.98        2.03      0.66 o
   6   5  11        0.18       -0.96      1.03 o
  -9   6  11        0.57       -1.37      1.39 o
  -8   6  11        0.46        0.89      0.90 o
  -7   6  11       20.62       23.63      2.35 o
  -6   6  11       35.72       35.51      2.55 o
  -5   6  11        1.31        1.86      0.66 o
  -4   6  11       12.99       15.77      1.00 o
  -3   6  11       28.88       22.76      1.33 o
  -2   6  11        0.29        0.66      0.52 o
  -1   6  11        1.54        1.00      0.41 o
   0   6  11        4.96        5.54      1.22 o
   1   6  11       35.90       36.10      2.41 o
   2   6  11        4.66        6.52      1.33 o
   3   6  11        7.44        8.68      1.46 o
   4   6  11       10.08       11.21      1.66 o
   5   6  11        4.04        4.18      1.28 o
  -8   7  11       21.09       25.08      2.59 o
  -7   7  11       11.56        8.93      1.67 o
  -6   7  11        5.75        6.51      1.46 o
  -5   7  11       67.20       68.79      2.55 o
  -4   7  11        3.71        2.95      0.78 o
  -3   7  11       12.80       13.01      0.97 o
  -2   7  11        0.01       -0.33      0.33 o
  -1   7  11        3.19        2.94      0.76 o
   0   7  11       11.38       11.55      1.52 o
   1   7  11        7.97        9.25      1.38 o
   2   7  11        8.20       10.27      1.49 o
   3   7  11        0.98        2.05      1.11 o
   4   7  11       13.60       15.79      1.68 o
  -8   8  11        5.64        5.23      1.69 o
  -7   8  11       13.57       15.66      1.95 o
  -6   8  11       64.51       80.40      3.76 o
  -5   8  11       31.32       40.60      1.96 o
  -4   8  11       26.09       31.93      1.51 o
  -3   8  11       12.04       11.82      1.80 o
  -2   8  11        9.57       12.19      1.70 o
  -1   8  11        0.57        0.52      1.03 o
   0   8  11        0.05        0.42      0.95 o
   1   8  11        3.89        4.57      1.15 o
   2   8  11        0.04        0.51      0.94 o
   3   8  11        0.49       -0.15      0.77 o
  -7   9  11        7.07        9.44      1.59 o
  -6   9  11        3.30        4.80      1.22 o
  -5   9  11       14.18       16.37      1.45 o
  -4   9  11        8.48        9.39      1.91 o
  -3   9  11       14.52       13.17      1.92 o
  -2   9  11        0.91        1.29      1.19 o
  -1   9  11        0.59       -0.22      1.00 o
   0   9  11        0.77        0.22      0.67 o
   1   9  11        2.41        2.46      0.96 o
  -7  10  11        2.93        0.07      0.98 o
  -5  10  11        5.46        5.32      1.75 o
  -4  10  11        0.07       -0.36      1.31 o
  -3  10  11        0.10       -0.14      1.19 o
  -2  10  11        2.21        2.70      1.14 o
  -1  10  11        1.12        0.40      0.91 o
   1 -13  12        3.47        5.55      1.41 o
   2 -13  12       33.11       38.74      3.04 o
   3 -13  12        2.19        2.61      1.57 o
  -2 -12  12        3.87        5.83      1.38 o
  -1 -12  12       18.15       20.37      2.14 o
   0 -12  12       11.80        9.92      1.86 o
   1 -12  12       82.72       95.24      4.79 o
   2 -12  12        7.44        6.56      1.87 o
   3 -12  12       29.71       34.17      3.15 o
   4 -12  12        0.22       -0.97      0.97 o
   5 -12  12        6.64        5.90      1.51 o
  -4 -11  12        1.94        3.64      1.34 o
  -3 -11  12        6.88        6.96      1.02 o
  -2 -11  12        1.14        0.91      0.84 o
  -1 -11  12       22.00       23.79      1.59 o
   0 -11  12       70.70       84.35      7.41 o
   1 -11  12        0.00        0.88      0.88 o
   2 -11  12       30.61       34.81      1.46 o
   3 -11  12       42.03       47.06      1.83 o
   4 -11  12       22.51       23.24      3.90 o
   5 -11  12        2.47        3.97      1.71 o
   6 -11  12       14.48       13.79      3.19 o
  -5 -10  12        4.21        4.09      1.50 o
  -4 -10  12        4.80        6.26      1.08 o
  -3 -10  12        7.82        7.31      0.95 o
  -2 -10  12        3.05        3.33      0.80 o
  -1 -10  12        0.46       -0.45      0.78 o
   0 -10  12        0.45        0.12      0.49 o
   1 -10  12        0.04       -0.05      0.57 o
   2 -10  12        9.49       10.11      0.97 o
   3 -10  12        9.22        8.89      0.97 o
   4 -10  12        2.99        2.14      1.41 o
   5 -10  12       17.04       14.77      1.51 o
   6 -10  12       22.58       31.35      2.16 o
   7 -10  12        0.22        0.44      1.49 o
  -6  -9  12        0.58        2.20      1.51 o
  -5  -9  12        3.57        4.23      0.92 o
  -4  -9  12       42.16       44.62      1.84 o
  -3  -9  12       19.36       21.37      1.32 o
  -2  -9  12       16.59       16.43      1.15 o
  -1  -9  12       38.07       41.15      1.70 o
   0  -9  12       19.40       18.50      0.84 o
   1  -9  12        0.01       -0.02      0.46 o
   2  -9  12       36.20       37.33      1.32 o
   3  -9  12       11.35       14.38      1.09 o
   4  -9  12       31.58       32.93      2.87 o
   5  -9  12       13.96       15.35      1.51 o
   6  -9  12        7.08        7.52      1.49 o
   7  -9  12        0.01       -0.91      0.91 o
   8  -9  12       10.53        9.58      2.14 o
  -6  -8  12        0.02        0.49      2.47 o
  -5  -8  12       27.60       31.41      2.32 o
  -4  -8  12        8.80       10.11      1.03 o
  -3  -8  12       40.52       41.57      1.38 o
  -2  -8  12       52.16       54.14      1.52 o
  -1  -8  12       35.22       35.87      1.09 o
   0  -8  12        7.65        6.93      0.58 o
   1  -8  12       16.62       16.16      0.78 o
   2  -8  12        9.14        8.76      0.72 o
   3  -8  12       13.60       14.80      1.08 o
   4  -8  12        5.97        6.96      0.94 o
   5  -8  12       20.53       19.90      1.56 o
   6  -8  12        0.00       -0.96      0.96 o
   7  -8  12        6.35        7.73      1.36 o
   8  -8  12        3.41        2.92      1.13 o
   9  -8  12       15.02       13.54      2.27 o
  -7  -7  12        2.22        2.22      1.19 o
  -6  -7  12        1.71        2.55      1.04 o
  -5  -7  12       13.77       13.69      0.88 o
  -4  -7  12       37.95       38.62      1.22 o
  -3  -7  12       14.22       16.98      0.76 o
  -2  -7  12        0.34       -0.44      0.44 o
  -1  -7  12        1.17        1.01      0.43 o
   0  -7  12      108.03      100.95      1.95 o
   1  -7  12        1.51        1.55      0.41 o
   2  -7  12        3.21        2.47      0.56 o
   3  -7  12        9.59       10.73      0.93 o
   4  -7  12       52.06       49.11      2.69 o
   5  -7  12        0.78        1.23      0.97 o
   6  -7  12        9.77        9.43      1.28 o
   7  -7  12       23.72       22.13      1.82 o
   8  -7  12        0.28        1.47      1.06 o
   9  -7  12        4.42        5.14      1.61 o
  -8  -6  12        0.08        1.39      1.64 o
  -7  -6  12        6.56        6.74      0.90 o
  -6  -6  12       48.22       52.71      1.85 o
  -5  -6  12       11.02       11.30      0.78 o
  -4  -6  12       14.81       13.87      0.70 o
  -3  -6  12       39.59       37.60      1.14 o
  -2  -6  12       66.81       64.41      1.48 o
  -1  -6  12       40.89       38.73      1.03 o
   0  -6  12        8.25        8.50      0.60 o
   1  -6  12       38.22       35.16      1.08 o
   2  -6  12        8.94        7.34      0.69 o
   3  -6  12       61.21       56.76      2.40 o
   4  -6  12        3.84        4.67      0.97 o
   5  -6  12        0.32        0.25      0.86 o
   6  -6  12        1.27        0.98      0.91 o
   7  -6  12        6.99        5.15      1.24 o
   8  -6  12        0.68       -0.87      1.03 o
   9  -6  12        2.58        2.55      2.30 o
  -8  -5  12       12.78       13.78      1.36 o
  -7  -5  12        8.62        8.93      1.16 o
  -6  -5  12        0.22       -0.52      0.56 o
  -5  -5  12        1.95        1.55      0.45 o
  -4  -5  12       44.23       45.16      1.17 o
  -3  -5  12        3.34        5.76      0.50 o
  -2  -5  12      107.54       97.47      1.72 o
  -1  -5  12        0.03        0.25      0.38 o
   0  -5  12      197.33      205.02      3.14 o
   1  -5  12       12.99        8.55      0.63 o
   2  -5  12      284.26      272.82      4.88 o
   3  -5  12        9.80        7.33      1.06 o
   4  -5  12        5.87        4.36      1.05 o
   5  -5  12       34.65       29.73      1.93 o
   6  -5  12        0.21       -0.86      0.86 o
   7  -5  12        0.11       -0.91      0.91 o
   8  -5  12        7.62        5.56      1.36 o
   9  -5  12        1.39        1.35      1.26 o
  -9  -4  12       23.16       29.44      3.07 o
  -8  -4  12        0.07       -0.74      0.88 o
  -7  -4  12        1.31        1.08      0.92 o
  -6  -4  12       12.48       13.31      1.24 o
  -5  -4  12       35.93       39.37      1.13 o
  -4  -4  12       10.94        8.99      0.50 o
  -3  -4  12       46.00       42.22      0.91 o
  -2  -4  12        3.40        2.74      0.37 o
  -1  -4  12      246.10      248.07      3.65 o
   0  -4  12      102.97       95.67      2.01 o
   1  -4  12     1282.82     1189.50     14.59 o
   2  -4  12       30.36       27.32      1.18 o
   3  -4  12       67.22       61.62      2.41 o
   4  -4  12       28.88       22.08      1.61 o
   5  -4  12        9.94        7.18      1.18 o
   6  -4  12       30.78       29.35      1.95 o
   7  -4  12        2.59        0.64      0.97 o
   8  -4  12        0.44       -0.87      1.05 o
  -9  -3  12        0.39       -0.11      1.69 o
  -8  -3  12        4.00        4.00      1.14 o
  -7  -3  12       16.98       16.47      1.27 o
  -6  -3  12       14.35       15.72      0.98 o
  -5  -3  12       17.83       15.14      0.85 o
  -4  -3  12        9.46        9.19      0.49 o
  -3  -3  12        0.01       -0.15      0.27 o
  -2  -3  12        0.02        0.22      0.29 o
  -1  -3  12      355.88      332.78      4.63 o
   0  -3  12      608.76      558.78      7.25 o
   1  -3  12       45.30       43.56      1.06 o
   2  -3  12      118.22      119.57      2.38 o
   3  -3  12       55.26       49.01      2.09 o
   4  -3  12       90.41       86.68      2.96 o
   5  -3  12        2.13        2.20      0.93 o
   6  -3  12        2.58        1.69      0.93 o
   7  -3  12        0.00        0.08      0.97 o
   8  -3  12        2.78        2.47      1.50 o
  -9  -2  12        7.38        8.15      1.40 o
  -8  -2  12        8.47        9.34      2.29 o
  -7  -2  12        0.00       -0.70      0.71 o
  -6  -2  12       17.71       15.76      0.80 o
  -5  -2  12       17.68       18.00      0.63 o
  -4  -2  12       10.99        9.57      0.53 o
  -3  -2  12        0.94       -0.28      0.28 o
  -2  -2  12      151.59      132.53      1.99 o
  -1  -2  12        0.23       -0.33      0.33 o
   0  -2  12        9.97        9.53      0.49 o
   1  -2  12        4.30        3.76      0.48 o
   2  -2  12       89.82       84.34      1.88 o
   3  -2  12       52.05       46.01      2.04 o
   4  -2  12        4.27        3.08      0.73 o
   5  -2  12        2.94        1.62      0.91 o
   6  -2  12       38.90       42.84      2.36 o
   7  -2  12       13.76       14.21      1.91 o
   8  -2  12        1.54       -0.16      1.15 o
 -10  -1  12        3.98        4.93      2.13 o
  -9  -1  12        0.11        0.27      0.98 o
  -8  -1  12       17.10       17.34      2.38 o
  -7  -1  12       18.65       17.65      0.99 o
  -6  -1  12        0.09        0.65      0.51 o
  -5  -1  12        1.00        0.17      0.72 o
  -4  -1  12       63.31       53.06      1.33 o
  -3  -1  12      217.38      175.90      3.00 o
  -2  -1  12      281.77      246.67      3.32 o
  -1  -1  12      331.09      294.55      3.07 o
   0  -1  12      200.73      199.77      3.06 o
   1  -1  12        0.08       -0.32      0.32 o
   2  -1  12        8.66       11.05      0.91 o
   3  -1  12       11.96       11.36      0.91 o
   4  -1  12       75.69       75.43      2.57 o
   5  -1  12        5.94        4.38      0.78 o
   6  -1  12        2.62        3.17      1.32 o
   7  -1  12        0.21        1.85      1.25 o
   8  -1  12        2.47        0.97      1.28 o
 -10   0  12        9.62       13.77      2.39 o
  -9   0  12        5.61        4.57      2.46 o
  -8   0  12        0.19        0.20      0.81 o
  -7   0  12        0.37        0.27      0.61 o
  -6   0  12       47.45       49.69      1.41 o
  -5   0  12       42.56       39.36      1.21 o
  -4   0  12      221.50      178.86      2.91 o
  -3   0  12       85.58       81.02      1.51 o
  -2   0  12      375.64      314.46      4.05 o
  -1   0  12      261.46      253.64      3.11 o
   0   0  12      124.73      115.88      1.61 o
   1   0  12        8.59        8.12      0.51 o
   2   0  12        8.98        7.82      0.74 o
   3   0  12      120.87      130.82      2.99 o
   4   0  12        7.04        6.89      0.78 o
   5   0  12        4.13        4.55      0.72 o
   6   0  12        2.07        2.91      1.11 o
   7   0  12        4.80        3.39      0.99 o
   8   0  12        1.97        0.36      1.18 o
 -10   1  12        0.74       -0.26      1.77 o
  -9   1  12       15.94       14.32      1.34 o
  -8   1  12        3.91        4.66      0.97 o
  -7   1  12       75.08       81.92      2.20 o
  -6   1  12        0.26       -0.40      0.72 o
  -5   1  12       15.81       16.30      0.91 o
  -4   1  12       42.17       40.21      1.30 o
  -3   1  12      244.74      219.19      3.02 o
  -2   1  12        6.42        5.47      0.38 o
  -1   1  12       29.41       28.58      0.70 o
   0   1  12       31.33       31.91      0.86 o
   1   1  12       44.72       43.51      1.09 o
   2   1  12        0.71        0.28      0.46 o
   3   1  12        0.26       -0.54      0.54 o
   4   1  12        0.01        0.89      0.87 o
   5   1  12        1.41        0.62      0.70 o
   6   1  12        0.51       -0.73      0.73 o
   7   1  12        1.08       -0.54      0.78 o
   8   1  12        0.16        1.66      1.07 o
 -10   2  12       15.28       16.58      1.82 o
  -9   2  12        6.69        7.01      1.15 o
  -8   2  12        0.77       -0.79      0.79 o
  -7   2  12        6.77        6.71      0.80 o
  -6   2  12       77.65       70.52      1.92 o
  -5   2  12        0.51        0.22      0.50 o
  -4   2  12       10.04        9.83      0.73 o
  -3   2  12        9.16       11.46      0.66 o
  -2   2  12      143.53      142.16      2.37 o
  -1   2  12        4.60        4.46      0.44 o
   0   2  12       24.38       21.22      0.79 o
   1   2  12        0.25        0.34      0.47 o
   2   2  12        0.31       -0.20      0.55 o
   3   2  12        3.79        3.07      0.75 o
   4   2  12        4.42        4.76      0.81 o
   5   2  12        1.74       -0.01      0.69 o
   6   2  12        1.23        0.82      0.65 o
   7   2  12        0.46        1.22      0.84 o
 -10   3  12        5.86        6.71      1.56 o
  -9   3  12        2.01        2.30      0.94 o
  -8   3  12       13.47       13.56      1.09 o
  -7   3  12       11.51        8.78      0.89 o
  -6   3  12        2.60        3.38      0.79 o
  -5   3  12       73.02       67.97      1.77 o
  -4   3  12       78.27       70.85      1.66 o
  -3   3  12      219.45      206.54      3.18 o
  -2   3  12       12.52       13.42      0.69 o
  -1   3  12       28.38       30.02      0.93 o
   0   3  12       39.74       42.94      1.42 o
   1   3  12       84.37       80.24      2.47 o
   2   3  12      100.74       97.07      2.79 o
   3   3  12        4.90        3.71      0.86 o
   4   3  12        4.33        3.37      1.04 o
   5   3  12       11.84       12.40      1.02 o
   6   3  12        6.19        5.94      1.07 o
   7   3  12        1.27        2.20      1.63 o
 -10   4  12        1.01       -1.72      1.72 o
  -9   4  12       18.39       20.23      1.30 o
  -8   4  12        0.19        1.22      0.73 o
  -7   4  12       16.86       20.90      1.16 o
  -6   4  12       54.14       56.51      1.99 o
  -5   4  12        9.89        8.89      0.74 o
  -4   4  12        0.76        0.49      0.42 o
  -3   4  12        0.04        1.32      0.42 o
  -2   4  12       82.45       88.12      1.95 o
  -1   4  12       24.32       22.95      1.21 o
   0   4  12       29.23       25.68      1.32 o
   1   4  12      159.74      157.83      3.89 o
   2   4  12       13.86       13.08      1.17 o
   3   4  12       71.76       73.54      2.78 o
   4   4  12        0.74       -0.71      1.24 o
   5   4  12       14.15       13.82      1.42 o
   6   4  12        3.45        1.25      1.42 o
 -10   5  12        6.47        6.24      2.13 o
  -9   5  12        1.88        1.66      0.83 o
  -8   5  12       14.74       14.17      1.25 o
  -7   5  12       21.95       22.34      1.39 o
  -6   5  12        0.02       -0.44      1.23 o
  -5   5  12        8.83        8.63      0.72 o
  -4   5  12       25.52       29.81      1.53 o
  -3   5  12       88.08       86.72      2.61 o
  -2   5  12        8.85        6.55      0.63 o
  -1   5  12       13.19       13.08      0.87 o
   0   5  12       86.01       83.05      2.37 o
   1   5  12       58.18       59.24      1.76 o
   2   5  12       44.38       40.22      2.68 o
   3   5  12       14.30       15.13      1.84 o
   4   5  12        0.00       -0.39      0.66 o
   5   5  12        1.39        2.18      0.64 o
  -8   6  12        4.79        5.73      1.64 o
  -7   6  12        3.29        3.66      1.44 o
  -6   6  12       17.35       17.86      1.95 o
  -5   6  12       17.23       17.84      1.32 o
  -4   6  12       38.14       35.78      3.51 o
  -3   6  12       15.81       16.53      1.21 o
  -2   6  12       35.92       40.72      2.26 o
  -1   6  12        3.28        2.52      0.49 o
   0   6  12        7.28        6.03      1.30 o
   1   6  12        1.14        0.07      0.98 o
   2   6  12       21.42       23.53      2.07 o
   3   6  12        5.40        5.17      1.44 o
   4   6  12        0.09        0.21      1.10 o
  -8   7  12       14.92       18.93      2.39 o
  -7   7  12       50.04       46.83      3.21 o
  -6   7  12        0.70        0.01      1.19 o
  -5   7  12        7.40        8.33      1.12 o
  -4   7  12       10.73       13.38      1.17 o
  -3   7  12      103.33       98.55      2.85 o
  -2   7  12        1.95        1.63      0.45 o
  -1   7  12       21.06       19.58      1.41 o
   0   7  12        0.61        0.43      1.03 o
   1   7  12        0.34        1.15      1.03 o
   2   7  12        0.00        0.00      1.09 o
   3   7  12        1.77        1.63      1.08 o
  -7   8  12        0.29       -0.97      1.25 o
  -6   8  12        4.07        4.21      1.34 o
  -5   8  12       11.34       11.86      1.22 o
  -4   8  12       82.17       87.86      3.30 o
  -3   8  12        2.05        2.35      1.44 o
  -2   8  12       36.01       37.74      2.86 o
  -1   8  12        1.84        2.00      1.19 o
   0   8  12        2.60        2.14      0.84 o
   1   8  12        0.03       -0.14      0.95 o
   2   8  12        1.18        1.78      0.91 o
  -6   9  12        5.13        5.73      1.22 o
  -5   9  12        4.62        5.86      1.87 o
  -4   9  12        0.00       -0.51      1.37 o
  -3   9  12        9.86        9.97      1.85 o
  -2   9  12        0.01        0.59      1.21 o
  -1   9  12        4.82        3.86      1.31 o
   0   9  12        0.30        1.82      0.68 o
  -5  10  12        3.75        3.29      1.47 o
  -4  10  12        0.24        1.27      1.11 o
  -3  10  12        0.03        1.60      1.05 o
  -2  10  12        0.12        0.72      1.00 o
   1 -13  13        9.21       10.95      1.73 o
   2 -13  13        4.91        9.60      1.77 o
  -2 -12  13        3.89        4.81      1.38 o
  -1 -12  13        0.32        0.50      0.91 o
   0 -12  13        4.05        7.54      1.60 o
   1 -12  13       13.23       16.43      2.27 o
   2 -12  13       40.76       47.18      3.62 o
   3 -12  13       69.54       95.95      3.81 o
   4 -12  13        8.00        9.76      1.66 o
  -3 -11  13        8.21       10.37      1.17 o
  -2 -11  13        0.15        0.07      0.82 o
  -1 -11  13        5.08        5.50      1.06 o
   0 -11  13        0.01        1.06      1.24 o
   1 -11  13       39.86       49.12      1.65 o
   2 -11  13       52.31       66.58      2.16 o
   3 -11  13        3.71        6.30      1.10 o
   4 -11  13       27.02       34.25      2.04 o
   5 -11  13       29.60       35.83      2.94 o
  -4 -10  13       11.81       12.30      1.30 o
  -3 -10  13        0.01       -0.45      1.19 o
  -2 -10  13        0.83        0.55      0.71 o
  -1 -10  13       10.87        9.86      1.03 o
   0 -10  13        0.77        0.68      0.56 o
   1 -10  13        5.43        6.11      0.86 o
   2 -10  13        3.37        2.50      0.78 o
   3 -10  13        1.41        2.15      0.95 o
   4 -10  13        0.33        0.50      0.92 o
   5 -10  13        2.10        2.87      1.06 o
   6 -10  13       18.89       22.57      2.22 o
  -5  -9  13        3.03        3.65      1.10 o
  -4  -9  13        2.09        1.85      0.86 o
  -3  -9  13        0.01       -0.73      0.73 o
  -2  -9  13       31.81       34.27      1.24 o
  -1  -9  13       17.26       20.95      1.03 o
   0  -9  13       54.32       56.74      1.48 o
   1  -9  13       46.44       52.60      1.89 o
   2  -9  13       12.17       12.68      1.06 o
   3  -9  13        7.68        8.16      1.20 o
   4  -9  13       18.20       17.59      2.67 o
   5  -9  13       20.33       22.77      1.81 o
   6  -9  13        1.89        2.19      1.19 o
   7  -9  13        0.09       -0.77      0.89 o
  -6  -8  13       21.36       23.28      2.98 o
  -5  -8  13       40.67       48.54      2.91 o
  -4  -8  13        1.83        0.68      0.56 o
  -3  -8  13        7.63        8.73      0.75 o
  -2  -8  13       15.73       18.18      0.99 o
  -1  -8  13       62.55       66.03      1.57 o
   0  -8  13       42.63       43.14      1.25 o
   1  -8  13        4.56        4.35      0.56 o
   2  -8  13        2.26        1.88      0.56 o
   3  -8  13        1.61        1.18      1.11 o
   4  -8  13        2.66        2.83      0.92 o
   5  -8  13        0.00        0.84      0.90 o
   6  -8  13       21.95       25.28      1.92 o
   7  -8  13        2.46        3.25      1.64 o
   8  -8  13        0.06        0.90      1.13 o
  -7  -7  13       31.03       32.59      3.02 o
  -6  -7  13       20.26       21.52      2.01 o
  -5  -7  13        4.67        6.06      0.75 o
  -4  -7  13        3.07        2.57      0.61 o
  -3  -7  13       23.14       23.11      0.91 o
  -2  -7  13       36.48       36.42      1.32 o
  -1  -7  13        3.36        4.78      0.55 o
   0  -7  13       24.21       19.20      0.85 o
   1  -7  13        6.89        6.68      0.58 o
   2  -7  13       12.22       10.82      0.79 o
   3  -7  13        1.65        1.77      0.84 o
   4  -7  13       23.20       18.84      1.49 o
   5  -7  13       11.88       14.86      1.46 o
   6  -7  13        1.91        1.46      1.00 o
   7  -7  13        6.22        7.03      1.35 o
   8  -7  13        0.76        0.46      1.09 o
  -7  -6  13        2.06        2.48      1.21 o
  -6  -6  13        0.64        1.14      0.75 o
  -5  -6  13       32.90       37.46      1.41 o
  -4  -6  13       89.22       89.98      1.99 o
  -3  -6  13        0.00        0.19      0.42 o
  -2  -6  13        0.37        0.18      0.41 o
  -1  -6  13       28.86       31.95      0.97 o
   0  -6  13       74.85       73.89      1.63 o
   1  -6  13        0.26       -0.14      0.41 o
   2  -6  13        1.84        0.66      0.48 o
   3  -6  13       51.33       49.53      2.21 o
   4  -6  13        0.92       -0.31      0.76 o
   5  -6  13        0.32       -0.78      0.78 o
   6  -6  13        2.86        1.68      1.03 o
   7  -6  13        0.95        0.82      1.12 o
   8  -6  13        0.02       -0.21      1.08 o
   9  -6  13        3.65        4.70      2.13 o
  -8  -5  13        0.12       -0.62      1.60 o
  -7  -5  13       10.01        9.55      1.21 o
  -6  -5  13       25.69       29.11      1.81 o
  -5  -5  13        3.20        2.83      0.59 o
  -4  -5  13       19.43       18.38      0.80 o
  -3  -5  13        0.71        0.98      0.41 o
  -2  -5  13        4.24        5.67      0.51 o
  -1  -5  13       18.37       23.95      0.99 o
   0  -5  13      380.71      354.33      4.98 o
   1  -5  13        7.51        6.82      0.62 o
   2  -5  13       59.45       56.60      2.40 o
   3  -5  13       24.86       22.44      2.11 o
   4  -5  13      276.44      268.16      6.63 o
   5  -5  13        2.07        0.48      0.99 o
   6  -5  13        2.04        1.23      1.10 o
   7  -5  13        2.77        0.53      1.87 o
   8  -5  13        2.54        1.61      1.20 o
  -8  -4  13       13.21       13.64      1.54 o
  -7  -4  13       30.27       34.70      3.14 o
  -6  -4  13        4.65        4.98      0.93 o
  -5  -4  13       11.20       13.09      0.81 o
  -4  -4  13       19.42       21.58      0.79 o
  -3  -4  13        0.14        0.98      0.36 o
  -2  -4  13       20.11       15.92      0.74 o
  -1  -4  13      195.65      190.21      3.63 o
   0  -4  13        0.47        0.35      0.41 o
   1  -4  13       62.23       64.29      1.50 o
   2  -4  13       43.49       38.87      1.63 o
   3  -4  13      965.00      937.41     26.87 o
   4  -4  13        4.99        6.20      1.20 o
   5  -4  13       49.27       46.46      2.53 o
   6  -4  13        0.14       -0.88      0.88 o
   7  -4  13        3.31        2.54      1.39 o
   8  -4  13        4.94        4.00      1.63 o
  -9  -3  13        2.21        3.25      1.95 o
  -8  -3  13        8.68        6.95      1.26 o
  -7  -3  13        3.26        3.67      0.92 o
  -6  -3  13        8.45        7.66      1.00 o
  -5  -3  13       10.11       11.09      0.74 o
  -4  -3  13       13.30       10.50      0.59 o
  -3  -3  13       33.90       31.33      0.97 o
  -2  -3  13        4.52        4.09      0.50 o
  -1  -3  13        2.81        1.50      0.43 o
   0  -3  13       25.15       25.60      0.94 o
   1  -3  13      203.18      200.24      3.51 o
   2  -3  13      460.38      427.96      7.51 o
   3  -3  13        9.76        8.15      1.14 o
   4  -3  13      151.30      146.02      4.24 o
   5  -3  13       13.79       15.11      1.45 o
   6  -3  13       11.18       10.98      1.38 o
   7  -3  13        3.58        4.04      1.53 o
   8  -3  13        8.95        9.78      1.87 o
  -9  -2  13        9.43       11.90      2.39 o
  -8  -2  13       18.47       22.57      1.96 o
  -7  -2  13        3.14        2.91      1.32 o
  -6  -2  13        1.84        1.14      0.57 o
  -5  -2  13       24.09       24.44      1.02 o
  -4  -2  13        0.16       -0.37      0.37 o
  -3  -2  13        1.11        0.20      0.39 o
  -2  -2  13        6.55        5.01      0.58 o
  -1  -2  13       67.94       59.51      1.57 o
   0  -2  13       55.50       45.81      1.35 o
   1  -2  13       24.98       24.29      0.95 o
   2  -2  13        0.14       -0.42      0.42 o
   3  -2  13       13.58       12.56      1.21 o
   4  -2  13       26.50       24.89      1.71 o
   5  -2  13        2.64       -0.13      0.87 o
   6  -2  13        0.92        0.11      1.25 o
   7  -2  13       14.62       14.79      2.03 o
   8  -2  13        2.12       -1.44      1.47 o
  -9  -1  13        7.29       10.86      2.29 o
  -8  -1  13        2.25        2.84      1.09 o
  -7  -1  13        0.29       -0.35      0.85 o
  -6  -1  13       54.59       52.92      1.71 o
  -5  -1  13        4.68        3.89      0.66 o
  -4  -1  13       33.23       29.81      1.06 o
  -3  -1  13        1.10        1.50      0.45 o
  -2  -1  13      147.50      125.19      2.51 o
  -1  -1  13       58.46       44.06      1.11 o
   0  -1  13      450.61      423.70      5.74 o
   1  -1  13      174.91      162.51      2.68 o
   2  -1  13       72.18       72.45      2.79 o
   3  -1  13       12.73       10.92      0.98 o
   4  -1  13       85.83       92.60      4.02 o
   5  -1  13        1.75        2.60      1.19 o
   6  -1  13       11.21       12.57      1.77 o
   7  -1  13        1.14        0.21      1.21 o
  -9   0  13       10.63       10.03      1.51 o
  -8   0  13        4.19        6.29      1.01 o
  -7   0  13       29.29       27.33      1.37 o
  -6   0  13       11.50       10.40      0.89 o
  -5   0  13       72.50       68.79      2.14 o
  -4   0  13        0.01       -0.44      0.44 o
  -3   0  13       46.42       43.57      1.16 o
  -2   0  13      152.59      109.80      1.84 o
  -1   0  13      109.14      103.59      1.79 o
   0   0  13      146.38      131.59      2.28 o
   1   0  13       68.17       67.34      1.48 o
   2   0  13       42.36       37.88      1.47 o
   3   0  13       26.20       27.18      1.29 o
   4   0  13       10.50        9.83      1.10 o
   5   0  13       14.82       15.51      1.28 o
   6   0  13        0.14        1.47      1.12 o
   7   0  13        3.20        1.61      1.22 o
 -10   1  13       11.86       16.48      2.69 o
  -9   1  13        6.78        5.72      1.85 o
  -8   1  13        0.75        1.05      0.99 o
  -7   1  13       79.66       77.62      2.46 o
  -6   1  13       19.70       19.38      1.40 o
  -5   1  13        3.76        5.01      0.83 o
  -4   1  13        0.01       -0.43      0.43 o
  -3   1  13       29.39       32.11      1.16 o
  -2   1  13       56.50       56.34      1.38 o
  -1   1  13       51.88       43.33      1.05 o
   0   1  13       38.20       40.87      1.11 o
   1   1  13       11.39        9.73      0.70 o
   2   1  13        9.76        6.89      0.73 o
   3   1  13        0.45        0.13      0.65 o
   4   1  13        6.17        6.54      0.92 o
   5   1  13        0.19       -0.71      0.98 o
   6   1  13        1.75       -0.99      0.99 o
   7   1  13        5.34        3.58      1.22 o
 -10   2  13        0.07       -0.27      1.76 o
  -9   2  13        0.66        0.46      1.32 o
  -8   2  13       20.76       21.25      1.67 o
  -7   2  13        3.65        4.39      1.35 o
  -6   2  13        9.87        8.69      1.01 o
  -5   2  13       16.24       17.35      1.15 o
  -4   2  13      110.63      103.77      2.28 o
  -3   2  13        3.75        2.30      0.51 o
  -2   2  13       18.15       18.68      0.83 o
  -1   2  13       53.22       54.03      1.21 o
   0   2  13       10.32        8.34      0.77 o
   1   2  13        3.22        1.72      0.67 o
   2   2  13        0.02       -0.61      0.61 o
   3   2  13       34.74       34.71      1.70 o
   4   2  13        3.77        2.88      0.90 o
   5   2  13        6.53        5.60      1.26 o
   6   2  13        0.00        0.00      0.65 o
 -10   3  13        0.01       -1.14      1.70 o
  -9   3  13        0.23        0.89      0.77 o
  -8   3  13       12.29       11.84      1.42 o
  -7   3  13       28.66       29.58      1.57 o
  -6   3  13       46.58       48.49      1.90 o
  -5   3  13        0.05       -0.04      0.66 o
  -4   3  13       41.87       45.17      1.42 o
  -3   3  13       79.89       78.00      1.72 o
  -2   3  13      109.89      106.05      1.99 o
  -1   3  13       66.94       61.99      1.45 o
   0   3  13       14.16       14.41      1.10 o
   1   3  13       55.76       58.44      2.11 o
   2   3  13       45.30       47.71      1.91 o
   3   3  13        1.88        2.61      1.11 o
   4   3  13       52.61       58.32      2.10 o
   5   3  13        2.65        2.68      0.69 o
   6   3  13        0.15       -1.17      1.39 o
  -9   4  13        0.74        0.85      0.81 o
  -8   4  13        7.44        7.24      0.97 o
  -7   4  13       21.81       25.71      1.52 o
  -6   4  13       33.42       32.89      1.59 o
  -5   4  13       38.71       46.93      1.80 o
  -4   4  13       14.59       16.98      0.83 o
  -3   4  13       55.20       51.59      1.44 o
  -2   4  13       37.62       41.56      1.42 o
  -1   4  13       21.44       27.07      1.00 o
   0   4  13        9.39       11.55      1.00 o
   1   4  13       30.01       27.32      1.40 o
   2   4  13        0.00       -0.65      1.50 o
   3   4  13       91.02       99.10      2.69 o
   4   4  13        1.53        2.35      1.44 o
   5   4  13       20.88       19.61      2.32 o
   6   4  13        0.03        1.16      1.23 o
  -9   5  13        1.79        3.11      1.87 o
  -8   5  13        4.48        3.80      1.18 o
  -7   5  13        0.92        1.51      1.01 o
  -6   5  13       23.97       24.39      2.35 o
  -5   5  13        4.00        2.04      1.19 o
  -4   5  13        0.08       -0.34      0.79 o
  -3   5  13       91.33       85.80      2.19 o
  -2   5  13       24.49       26.00      1.49 o
  -1   5  13        4.05        3.58      0.63 o
   0   5  13        2.60        2.11      0.66 o
   1   5  13       33.48       35.37      1.37 o
   2   5  13       60.26       56.36      3.40 o
   3   5  13       10.69       10.00      1.75 o
   4   5  13       21.71       23.64      2.30 o
   5   5  13        4.84        6.49      1.48 o
  -8   6  13        8.23       15.15      2.20 o
  -7   6  13        2.25        1.20      1.38 o
  -6   6  13        3.82        4.42      1.40 o
  -5   6  13       14.19       15.83      1.85 o
  -4   6  13       12.27       14.54      1.29 o
  -3   6  13       14.39       11.87      1.12 o
  -2   6  13        4.32        3.01      0.75 o
  -1   6  13        9.77        9.79      0.76 o
   0   6  13       30.74       31.62      2.62 o
   1   6  13        1.55        1.95      1.20 o
   2   6  13        0.14        0.41      1.19 o
   3   6  13        0.49        0.25      1.23 o
   4   6  13        3.48        2.60      1.23 o
  -7   7  13       12.10       10.67      1.92 o
  -6   7  13        7.88        7.70      1.63 o
  -5   7  13       30.38       35.59      2.51 o
  -4   7  13        1.31       -0.75      0.75 o
  -3   7  13        0.58       -0.63      0.63 o
  -2   7  13       11.65       15.76      2.08 o
  -1   7  13       33.25       32.66      1.90 o
   0   7  13        3.00        2.89      1.36 o
   1   7  13       18.20       16.52      1.89 o
   2   7  13        0.10       -0.19      1.07 o
   3   7  13        0.11       -0.61      0.90 o
  -6   8  13        7.41        6.01      1.41 o
  -5   8  13        1.25        1.92      1.05 o
  -4   8  13        7.94        6.07      0.98 o
  -3   8  13        1.16        2.92      1.52 o
  -2   8  13       27.19       31.27      2.67 o
  -1   8  13        1.35        0.96      1.31 o
   0   8  13       16.30       13.73      2.69 o
   1   8  13        2.87        2.48      1.12 o
  -6   9  13        1.33        0.58      0.92 o
  -4   9  13        0.25        0.19      1.46 o
  -3   9  13        0.08       -1.03      1.03 o
  -2   9  13        0.48        0.93      1.05 o
  -1   9  13        1.98        1.92      0.99 o
  -1 -12  14        3.38        4.06      1.31 o
   0 -12  14        6.45       12.00      1.80 o
   1 -12  14        0.18       -0.47      1.35 o
   3 -12  14        5.94        5.96      1.43 o
  -3 -11  14        5.84        5.92      1.48 o
  -2 -11  14       13.26       13.60      1.36 o
  -1 -11  14        4.00        5.74      1.14 o
   0 -11  14        2.07        2.45      1.34 o
   1 -11  14        0.01       -0.61      1.09 o
   2 -11  14        0.16        0.75      1.11 o
   3 -11  14       18.02       19.94      2.07 o
   4 -11  14       26.09       37.35      2.94 o
  -4 -10  14       17.00       18.21      1.52 o
  -3 -10  14       10.06        7.78      1.25 o
  -2 -10  14        0.01       -0.50      0.82 o
  -1 -10  14        0.27        0.28      0.53 o
   0 -10  14        0.89        0.54      0.57 o
   1 -10  14        5.36        5.09      0.87 o
   2 -10  14        4.69        5.99      1.08 o
   3 -10  14       14.61       17.20      1.54 o
   4 -10  14        0.87        1.85      0.99 o
   5 -10  14        5.54        7.02      1.35 o
  -5  -9  14        0.85        2.31      1.27 o
  -4  -9  14        0.41       -0.78      1.66 o
  -3  -9  14        7.02        5.56      0.97 o
  -2  -9  14        0.20       -0.52      0.55 o
  -1  -9  14        0.73       -0.37      0.56 o
   0  -9  14       17.31       19.81      1.08 o
   1  -9  14        0.94        2.63      0.77 o
   2  -9  14       54.60       60.16      2.65 o
   3  -9  14       12.11       13.02      1.44 o
   4  -9  14        4.57        5.32      1.23 o
   5  -9  14       14.75       14.92      1.60 o
   6  -9  14        8.22        6.78      1.30 o
  -6  -8  14        0.09        0.18      1.67 o
  -5  -8  14       20.39       23.22      1.50 o
  -4  -8  14       89.30       96.48      2.31 o
  -3  -8  14       33.88       34.63      1.42 o
  -2  -8  14        0.19        0.70      0.58 o
  -1  -8  14        1.60        0.89      0.57 o
   0  -8  14        7.01        8.37      0.81 o
   1  -8  14       29.98       31.64      1.34 o
   2  -8  14        0.62       -0.52      1.04 o
   3  -8  14        0.33       -0.19      1.09 o
   4  -8  14        3.74        3.99      1.94 o
   5  -8  14        1.12        2.76      1.03 o
   6  -8  14        5.40        4.23      1.26 o
   7  -8  14        0.43       -0.77      0.99 o
   8  -8  14        9.07        9.06      2.17 o
  -6  -7  14       14.61       17.05      1.38 o
  -5  -7  14       72.39       80.37      2.11 o
  -4  -7  14        9.58        8.66      0.83 o
  -3  -7  14        0.01        0.92      0.58 o
  -2  -7  14        9.05        7.78      0.78 o
  -1  -7  14       11.35       10.63      0.73 o
   0  -7  14       13.48       14.05      0.80 o
   1  -7  14       10.38        8.98      1.13 o
   2  -7  14       14.03       13.29      1.24 o
   3  -7  14        2.93        2.28      0.85 o
   4  -7  14        0.22        0.48      0.86 o
   5  -7  14        7.24        8.98      1.32 o
   6  -7  14        6.39        5.78      1.27 o
   7  -7  14        1.43        1.37      1.15 o
   8  -7  14        0.05       -0.48      1.11 o
  -7  -6  14        2.76        2.64      1.02 o
  -6  -6  14       21.49       22.74      1.67 o
  -5  -6  14        2.09        1.80      0.75 o
  -4  -6  14       12.30       12.25      0.82 o
  -3  -6  14       30.52       30.87      1.17 o
  -2  -6  14       34.98       38.50      1.22 o
  -1  -6  14        0.19        0.39      0.40 o
   0  -6  14       20.98       20.14      0.88 o
   1  -6  14        7.71        8.00      0.72 o
   2  -6  14        1.69        1.92      0.81 o
   3  -6  14        1.10        1.16      1.40 o
   4  -6  14        3.89        5.38      1.08 o
   5  -6  14        9.42        8.27      1.28 o
   6  -6  14       10.05        8.17      1.42 o
   7  -6  14        1.67        1.44      1.20 o
   8  -6  14        3.23        3.03      1.26 o
  -8  -5  14        4.19        2.77      1.88 o
  -7  -5  14        0.02        0.43      0.94 o
  -6  -5  14        1.96        2.42      1.03 o
  -5  -5  14       24.22       26.80      1.28 o
  -4  -5  14        6.92        8.54      0.72 o
  -3  -5  14       10.34        9.83      0.74 o
  -2  -5  14       15.96       14.43      0.77 o
  -1  -5  14       26.23       27.97      1.04 o
   0  -5  14        8.01        6.57      0.68 o
   1  -5  14       16.53       14.08      0.86 o
   2  -5  14      112.10      107.88      2.75 o
   3  -5  14       46.25       45.49      2.20 o
   4  -5  14        5.92        7.49      1.42 o
   5  -5  14       46.35       52.94      6.15 o
   6  -5  14      103.09      122.29      7.22 o
   7  -5  14        1.17        0.54      1.18 o
   8  -5  14        0.55       -1.07      1.07 o
  -8  -4  14        4.30        4.95      2.02 o
  -7  -4  14        2.91        3.27      1.86 o
  -6  -4  14       17.02       16.84      1.30 o
  -5  -4  14        9.96       12.74      0.96 o
  -4  -4  14       49.54       50.58      1.46 o
  -3  -4  14        2.51        3.65      0.56 o
  -2  -4  14        5.33        7.78      0.61 o
  -1  -4  14       10.36       10.09      0.75 o
   0  -4  14       88.29       81.72      1.95 o
   1  -4  14       37.63       35.87      1.37 o
   2  -4  14       13.88       12.71      0.99 o
   3  -4  14       10.14       10.24      1.30 o
   4  -4  14       49.47       43.94      2.29 o
   5  -4  14      299.74      331.85      8.10 o
   6  -4  14        0.63        2.25      1.17 o
   7  -4  14       11.50       10.34      1.54 o
  -8  -3  14        0.48       -0.26      1.04 o
  -7  -3  14        0.15        0.91      0.97 o
  -6  -3  14        1.24        1.72      0.92 o
  -5  -3  14       13.83       15.47      1.31 o
  -4  -3  14        2.98        1.30      0.58 o
  -3  -3  14        1.84        1.44      0.50 o
  -2  -3  14       13.94       10.38      0.76 o
  -1  -3  14      109.58      108.11      2.31 o
   0  -3  14       11.97       12.15      0.82 o
   1  -3  14       16.53       17.85      0.94 o
   2  -3  14        6.99        8.42      1.03 o
   3  -3  14       83.86       82.45      2.97 o
   4  -3  14      125.96      123.42      3.91 o
   5  -3  14        0.54        1.74      1.04 o
   6  -3  14       35.05       41.08      2.41 o
   7  -3  14        9.50        9.72      1.83 o
  -9  -2  14        1.47        0.19      1.84 o
  -8  -2  14        8.03        8.43      1.64 o
  -7  -2  14       15.98       19.01      4.06 o
  -6  -2  14       25.30       24.82      1.55 o
  -5  -2  14        5.14        5.04      0.70 o
  -4  -2  14        1.59        1.94      0.56 o
  -3  -2  14        9.18        8.73      0.64 o
  -2  -2  14        0.23        0.22      0.46 o
  -1  -2  14       44.90       49.25      1.47 o
   0  -2  14        1.02        0.50      0.47 o
   1  -2  14        7.07        6.65      0.66 o
   2  -2  14        4.04        4.77      1.42 o
   3  -2  14       11.52       12.32      1.61 o
   4  -2  14       15.37       17.24      1.64 o
   5  -2  14        0.83       -0.96      0.96 o
   6  -2  14        1.99        0.51      1.31 o
   7  -2  14        0.18       -1.25      1.25 o
  -9  -1  14        3.86        6.15      2.17 o
  -8  -1  14       10.51       12.35      1.53 o
  -7  -1  14       17.90       17.78      1.36 o
  -6  -1  14       30.48       31.02      3.11 o
  -5  -1  14        3.33        2.99      0.80 o
  -4  -1  14        3.94        3.86      0.77 o
  -3  -1  14        0.06        0.00      0.45 o
  -2  -1  14      106.17      100.99      1.96 o
  -1  -1  14        0.13        0.27      0.46 o
   0  -1  14       51.47       53.84      1.52 o
   1  -1  14       11.39        9.84      0.76 o
   2  -1  14      206.23      213.16      6.78 o
   3  -1  14      181.42      182.41      7.39 o
   4  -1  14        0.71       -1.88      1.90 o
   5  -1  14        0.68       -0.54      1.09 o
   6  -1  14        7.21        5.90      1.52 o
   7  -1  14        6.33        4.97      1.51 o
  -9   0  14        0.57        1.64      1.91 o
  -8   0  14       11.43       13.64      1.16 o
  -7   0  14       46.03       51.84      2.46 o
  -6   0  14        7.53        9.26      1.08 o
  -5   0  14        4.72        3.62      0.85 o
  -4   0  14        0.35        0.00      0.61 o
  -3   0  14      101.09       99.49      2.24 o
  -2   0  14       13.39        8.75      0.95 o
  -1   0  14        3.02        2.62      0.43 o
   0   0  14       65.24       52.37      2.11 o
   1   0  14       26.50       27.39      1.00 o
   2   0  14       29.96       27.05      1.34 o
   3   0  14        0.17       -0.51      0.67 o
   4   0  14        9.90        8.48      1.11 o
   5   0  14        1.13        0.00      1.11 o
   6   0  14        0.00       -0.58      1.04 o
   7   0  14        1.63        2.62      1.27 o
  -9   1  14       29.35       37.30      4.74 o
  -8   1  14        7.11        7.22      1.03 o
  -7   1  14        8.38       10.44      1.21 o
  -6   1  14        9.40       10.95      1.88 o
  -5   1  14       57.22       54.27      2.01 o
  -4   1  14       14.93       15.05      1.11 o
  -3   1  14        2.32        0.50      0.49 o
  -2   1  14       29.09       26.42      1.11 o
  -1   1  14       10.17       10.67      0.61 o
   0   1  14        0.35        0.60      0.50 o
   1   1  14        1.48        0.42      0.55 o
   2   1  14       23.67       21.90      1.42 o
   3   1  14        1.98        1.42      0.77 o
   4   1  14        2.58        2.25      0.85 o
   5   1  14        1.57        0.24      0.99 o
   6   1  14        5.72        3.95      1.30 o
   7   1  14        0.18       -0.99      0.99 o
  -9   2  14        0.04       -0.25      0.88 o
  -8   2  14        0.43        0.64      0.78 o
  -7   2  14        9.45        6.80      1.06 o
  -6   2  14       23.82       25.14      1.48 o
  -5   2  14       18.06       19.17      1.23 o
  -4   2  14       25.09       26.42      1.41 o
  -3   2  14       20.16       20.67      1.18 o
  -2   2  14       43.08       40.11      1.20 o
  -1   2  14       45.40       45.27      1.16 o
   0   2  14       14.45       14.83      0.82 o
   1   2  14       48.58       47.38      2.71 o
   2   2  14        4.26        3.02      0.84 o
   3   2  14       18.81       21.07      1.44 o
   4   2  14        0.85       -0.43      0.74 o
   5   2  14        7.70        8.11      1.06 o
   6   2  14        0.16       -0.30      0.91 o
  -9   3  14        0.22        0.92      0.95 o
  -8   3  14        0.26        0.11      1.16 o
  -7   3  14        3.86        2.35      0.91 o
  -6   3  14        2.67        0.14      0.77 o
  -5   3  14       16.61       16.74      1.22 o
  -4   3  14       19.10       21.21      1.25 o
  -3   3  14        0.40        0.08      0.48 o
  -2   3  14      113.95      122.89      4.11 o
  -1   3  14       57.71       55.93      1.65 o
   0   3  14       30.64       26.99      1.56 o
   1   3  14       13.25       10.70      1.04 o
   2   3  14       20.40       24.81      1.51 o
   3   3  14       14.12       16.96      1.25 o
   4   3  14       15.49       16.84      1.27 o
   5   3  14        0.04        1.92      1.54 o
  -9   4  14        0.03       -1.04      1.20 o
  -8   4  14        7.40        6.08      1.19 o
  -7   4  14        0.02       -0.79      0.81 o
  -6   4  14        0.19        0.07      0.78 o
  -5   4  14        6.62        6.31      1.09 o
  -4   4  14       34.06       39.09      1.95 o
  -3   4  14      117.35      130.04      4.84 o
  -2   4  14        0.08        0.05      0.54 o
  -1   4  14        0.05       -0.54      0.54 o
   0   4  14        2.47        3.59      0.78 o
   1   4  14       30.88       31.76      2.36 o
   2   4  14        0.70       -0.09      0.64 o
   3   4  14        6.13        5.10      0.72 o
   4   4  14        0.95        0.96      1.39 o
   5   4  14       29.77       35.11      3.13 o
  -8   5  14        0.26        0.44      1.43 o
  -7   5  14        0.32       -0.64      1.19 o
  -6   5  14        0.97       -0.62      1.14 o
  -5   5  14        1.03        0.30      1.06 o
  -4   5  14       16.80       16.66      1.82 o
  -3   5  14        1.52        1.72      0.87 o
  -2   5  14       10.64       10.19      1.08 o
  -1   5  14       22.64       20.96      1.13 o
   0   5  14       37.52       34.54      1.55 o
   1   5  14        0.93        0.45      0.56 o
   2   5  14        0.04        1.74      1.28 o
   3   5  14        5.53        5.92      1.58 o
   4   5  14       16.10       16.07      2.07 o
  -7   6  14       16.36       14.75      2.23 o
  -6   6  14        0.13       -1.18      1.25 o
  -5   6  14        1.51        1.28      1.24 o
  -4   6  14        0.84        0.64      1.05 o
  -3   6  14       46.90       43.85      1.96 o
  -2   6  14        0.30       -0.03      0.65 o
  -1   6  14        1.23        0.35      0.52 o
   0   6  14        1.09       -0.31      1.13 o
   1   6  14        8.30        7.19      1.63 o
   2   6  14        2.36        1.95      1.26 o
   3   6  14        0.11       -0.50      0.50 o
  -6   7  14        2.52        1.82      1.34 o
  -5   7  14        4.95        5.34      1.36 o
  -4   7  14       18.72       14.98      1.30 o
  -3   7  14        0.79        1.19      0.72 o
  -2   7  14        2.18        3.34      1.50 o
  -1   7  14        3.65        1.37      1.34 o
   0   7  14       10.20        9.25      1.45 o
   1   7  14        9.08       10.12      1.74 o
   2   7  14        6.04        9.89      1.55 o
  -5   8  14        1.29        0.83      0.97 o
  -4   8  14        0.43       -0.01      1.42 o
  -3   8  14        2.93        1.69      1.44 o
  -2   8  14        0.27       -1.00      1.22 o
  -1   8  14        0.17       -0.74      0.96 o
   0   8  14       11.95       13.74      1.25 o
  -4   9  14        1.60        1.79      1.41 o
  -3   9  14        0.05       -0.30      1.03 o
  -2   9  14        1.09        1.25      1.05 o
   0 -12  15        2.86        5.66      1.57 o
  -2 -11  15        8.75       10.91      1.33 o
  -1 -11  15        5.50        6.54      1.22 o
   0 -11  15       23.31       25.84      2.70 o
   1 -11  15        0.03        0.43      1.05 o
   2 -11  15       13.63       11.58      1.72 o
   3 -11  15        0.02       -0.63      1.30 o
  -3 -10  15        8.68       10.00      1.35 o
  -2 -10  15        7.21        7.52      2.07 o
  -1 -10  15        9.04        8.20      0.89 o
   0 -10  15        9.52       10.91      1.01 o
   1 -10  15        4.50        5.11      1.32 o
   2 -10  15        0.08        0.67      1.22 o
   3 -10  15        0.14        0.20      1.28 o
   4 -10  15        6.42        9.66      1.89 o
   5 -10  15       16.61       21.70      2.63 o
  -4  -9  15        2.17        1.44      2.80 o
  -3  -9  15        3.95        2.17      0.77 o
  -2  -9  15        2.69        1.93      0.70 o
  -1  -9  15       28.39       27.36      1.28 o
   0  -9  15        0.01       -0.65      0.65 o
   1  -9  15        1.74        2.51      1.04 o
   2  -9  15        2.04        3.04      1.02 o
   3  -9  15        0.01       -0.02      0.90 o
   4  -9  15       19.37       23.75      1.85 o
   5  -9  15        3.10        1.44      1.06 o
   6  -9  15        1.36       -0.02      1.52 o
  -5  -8  15       10.37       14.43      2.35 o
  -4  -8  15        5.34        6.34      1.79 o
  -3  -8  15       40.52       42.26      1.58 o
  -2  -8  15       99.23      104.30      2.51 o
  -1  -8  15       18.40       19.06      1.10 o
   0  -8  15        8.76       10.10      1.05 o
   1  -8  15        0.02        0.60      0.72 o
   2  -8  15       15.29       16.66      1.54 o
   3  -8  15        1.60        1.51      1.39 o
   4  -8  15        0.42       -0.43      1.27 o
   5  -8  15        7.71       11.00      1.50 o
   6  -8  15        0.49       -0.36      1.06 o
   7  -8  15        0.10       -1.40      1.40 o
  -6  -7  15        0.89        2.02      1.28 o
  -5  -7  15        3.39        3.65      1.17 o
  -4  -7  15       30.88       31.71      1.61 o
  -3  -7  15       31.00       32.26      1.59 o
  -2  -7  15        0.87        1.19      0.59 o
  -1  -7  15        1.56        1.70      0.71 o
   0  -7  15       14.35       11.92      1.06 o
   1  -7  15        1.01        0.89      0.78 o
   2  -7  15        0.05       -0.85      1.10 o
   3  -7  15        9.67        9.95      1.33 o
   4  -7  15       12.67       14.08      1.44 o
   5  -7  15        2.33        1.04      1.09 o
   6  -7  15        1.52        0.88      1.17 o
   7  -7  15        2.34        2.39      1.22 o
  -7  -6  15        1.38       -1.45      1.45 o
  -6  -6  15        7.72       10.95      2.68 o
  -5  -6  15        2.08        2.63      2.70 o
  -4  -6  15        0.10        0.21      0.72 o
  -3  -6  15       13.06       14.01      1.00 o
  -2  -6  15        3.40        4.49      0.79 o
  -1  -6  15       38.57       35.89      1.97 o
   0  -6  15        0.38        0.77      0.67 o
   1  -6  15        5.92        6.63      0.88 o
   2  -6  15        0.01       -0.41      0.71 o
   3  -6  15        6.81        6.70      1.23 o
   4  -6  15       11.94       11.84      1.38 o
   5  -6  15        3.02        2.62      1.08 o
   6  -6  15        0.48        0.31      1.10 o
   7  -6  15        0.71        0.75      1.08 o
  -7  -5  15        0.39        1.19      1.78 o
  -6  -5  15       30.14       31.56      2.69 o
  -5  -5  15       10.94       10.84      1.14 o
  -4  -5  15        4.23        2.82      0.70 o
  -3  -5  15        6.74        7.29      0.83 o
  -2  -5  15        0.00        0.01      0.61 o
  -1  -5  15       58.82       52.90      1.92 o
   0  -5  15       20.96       20.85      1.24 o
   1  -5  15        1.75        0.97      0.66 o
   2  -5  15        0.00       -0.46      0.75 o
   3  -5  15       67.74       60.88      2.64 o
   4  -5  15       27.23       30.73      2.24 o
   5  -5  15        9.99        9.96      2.08 o
   6  -5  15        0.64        0.93      1.12 o
   7  -5  15       20.62       24.73      2.08 o
  -8  -4  15        0.40        1.02      1.85 o
  -7  -4  15       29.57       36.91      2.85 o
  -6  -4  15       12.85       17.37      1.63 o
  -5  -4  15        0.03       -0.01      0.87 o
  -4  -4  15        0.60        0.87      0.61 o
  -3  -4  15        0.90        0.44      0.54 o
  -2  -4  15       29.35       34.38      1.58 o
  -1  -4  15        6.80        8.37      0.89 o
   0  -4  15       16.80       14.02      1.06 o
   1  -4  15        6.01        5.62      0.83 o
   2  -4  15       64.63       59.30      2.49 o
   3  -4  15        2.53        3.54      1.01 o
   4  -4  15        0.54        0.39      1.79 o
   5  -4  15        9.14        8.97      1.49 o
   6  -4  15       12.55       13.52      1.61 o
   7  -4  15       73.33       83.74      4.76 o
  -8  -3  15        5.63        9.29      2.26 o
  -7  -3  15        1.33        2.44      1.13 o
  -6  -3  15        5.98        5.66      1.51 o
  -5  -3  15       19.97       21.84      1.46 o
  -4  -3  15        0.28       -0.09      0.68 o
  -3  -3  15        1.31        1.85      0.59 o
  -2  -3  15        0.25        0.28      0.62 o
  -1  -3  15       78.63       76.04      2.28 o
   0  -3  15       10.85        9.41      0.90 o
   1  -3  15       10.01        7.91      0.91 o
   2  -3  15        6.08        6.34      1.05 o
   3  -3  15       21.35       20.36      1.57 o
   4  -3  15        0.33        0.06      0.92 o
   5  -3  15        7.48        8.12      1.37 o
   6  -3  15       32.50       30.16      2.85 o
   7  -3  15        0.14       -0.03      1.34 o
  -8  -2  15        1.98        3.26      1.98 o
  -7  -2  15        9.09       10.00      1.45 o
  -6  -2  15       31.61       30.16      1.65 o
  -5  -2  15       21.72       23.31      1.40 o
  -4  -2  15        0.47        0.23      0.67 o
  -3  -2  15        4.43        4.88      0.79 o
  -2  -2  15       21.19       24.25      1.88 o
  -1  -2  15        0.20       -0.43      0.72 o
   0  -2  15       47.60       42.95      1.44 o
   1  -2  15       11.06       11.61      0.97 o
   2  -2  15        3.51        3.93      0.98 o
   3  -2  15        2.92        2.27      0.95 o
   4  -2  15       23.62       22.02      1.68 o
   5  -2  15        3.19        4.92      1.60 o
   6  -2  15        0.52       -0.36      1.29 o
  -8  -1  15        9.93       12.73      1.68 o
  -7  -1  15       12.19       10.46      1.22 o
  -6  -1  15        4.39        5.54      0.98 o
  -5  -1  15        1.38        0.30      0.72 o
  -4  -1  15        8.25        8.25      0.97 o
  -3  -1  15        0.78        1.18      0.64 o
  -2  -1  15        0.42       -0.48      0.56 o
  -1  -1  15       28.91       27.43      1.15 o
   0  -1  15       46.73       44.66      1.41 o
   1  -1  15        5.45        5.36      0.79 o
   2  -1  15       23.52       20.48      1.52 o
   3  -1  15        8.01        9.49      1.24 o
   4  -1  15       31.02       37.94      2.83 o
   5  -1  15       30.53       28.15      2.54 o
   6  -1  15        1.40       -1.07      1.30 o
  -9   0  15        6.25        9.51      2.51 o
  -8   0  15        0.25        0.08      0.97 o
  -7   0  15        8.97       10.26      1.20 o
  -6   0  15       49.86       51.48      2.14 o
  -5   0  15        8.03        9.28      1.03 o
  -4   0  15        5.90        5.89      0.91 o
  -3   0  15       19.19       19.54      1.20 o
  -2   0  15       10.12        9.16      0.93 o
  -1   0  15       23.86       25.14      1.33 o
   0   0  15       94.52       86.12      2.29 o
   1   0  15        0.34        0.74      0.51 o
   2   0  15       46.05       41.07      2.06 o
   3   0  15        4.62        5.85      1.36 o
   4   0  15        0.38       -0.55      1.10 o
   5   0  15        0.02       -1.09      1.09 o
   6   0  15        0.00        1.62      1.24 o
  -9   1  15        4.26        3.67      1.45 o
  -8   1  15        4.08        5.97      1.13 o
  -7   1  15       66.08       72.26      2.57 o
  -6   1  15        0.13        0.17      0.81 o
  -5   1  15        1.36        0.68      1.08 o
  -4   1  15       10.39       10.40      1.35 o
  -3   1  15       37.00       33.40      1.56 o
  -2   1  15        2.51        2.59      0.70 o
  -1   1  15       31.43       26.91      1.32 o
   0   1  15        9.11        8.28      0.66 o
   1   1  15        0.37       -0.29      0.62 o
   2   1  15        0.00       -0.20      0.73 o
   3   1  15       39.34       43.64      2.06 o
   4   1  15        1.98        1.63      1.15 o
   5   1  15        0.07       -0.66      0.97 o
   6   1  15        0.53       -1.15      1.15 o
  -9   2  15        0.16        0.40      1.78 o
  -8   2  15        9.28        8.63      1.18 o
  -7   2  15       10.82       11.76      1.66 o
  -6   2  15        6.02        5.87      1.01 o
  -5   2  15        2.21        3.33      0.83 o
  -4   2  15       10.37       11.25      1.04 o
  -3   2  15       44.86       46.81      1.84 o
  -2   2  15       36.51       36.35      1.59 o
  -1   2  15        4.40        4.17      0.55 o
   0   2  15        2.22        1.52      0.62 o
   1   2  15       31.74       36.31      1.85 o
   2   2  15       29.54       28.51      1.66 o
   3   2  15        2.44        2.73      0.90 o
   4   2  15        0.00       -0.76      0.76 o
   5   2  15        2.28        1.93      1.01 o
   6   2  15        5.08        5.06      1.19 o
  -8   3  15        8.07        9.98      1.28 o
  -7   3  15        0.57        0.76      0.86 o
  -6   3  15       24.62       25.41      1.55 o
  -5   3  15        6.92        6.25      0.95 o
  -4   3  15        3.39        1.36      0.73 o
  -3   3  15       36.47       37.69      1.95 o
  -2   3  15        0.08       -0.34      1.07 o
  -1   3  15       11.03       13.19      0.86 o
   0   3  15       22.43       27.20      1.64 o
   1   3  15       28.43       29.02      1.62 o
   2   3  15        5.05        5.14      0.95 o
   3   3  15        0.12       -0.70      0.70 o
   4   3  15        2.71        3.81      1.07 o
  -8   4  15        0.86       -0.54      1.26 o
  -7   4  15       13.02       15.59      1.66 o
  -6   4  15       18.91       20.48      1.66 o
  -5   4  15        2.44        5.91      1.53 o
  -4   4  15        0.14       -0.92      1.02 o
  -3   4  15        2.55        3.85      1.28 o
  -2   4  15       34.65       37.00      1.87 o
  -1   4  15       13.89       17.76      1.11 o
   0   4  15        2.12        2.14      0.80 o
   1   4  15        5.55        7.02      0.94 o
   2   4  15        4.68        4.91      2.10 o
   3   4  15        1.28        0.21      1.31 o
   4   4  15        0.10       -1.32      1.32 o
  -7   5  15        1.08        0.52      1.35 o
  -6   5  15       14.66       15.54      2.09 o
  -5   5  15        7.81        6.08      1.63 o
  -4   5  15        0.04        0.55      1.17 o
  -3   5  15        3.85        3.07      1.14 o
  -2   5  15        0.07       -0.61      0.61 o
  -1   5  15        2.33        2.20      0.69 o
   0   5  15       11.12       12.43      1.07 o
   1   5  15        6.14        6.18      1.66 o
   2   5  15        2.87        4.31      1.57 o
   3   5  15        0.46        1.88      1.35 o
   4   5  15        0.77       -0.14      1.10 o
  -6   6  15        1.25        0.55      1.31 o
  -5   6  15        5.59        7.57      1.57 o
  -4   6  15        3.06        0.99      1.14 o
  -3   6  15       28.48       30.22      3.07 o
  -2   6  15        2.28        3.08      0.85 o
  -1   6  15        5.59        6.25      1.02 o
   0   6  15        0.10       -0.79      0.79 o
   1   6  15        0.39        1.42      1.34 o
   2   6  15        0.32        0.82      1.11 o
  -5   7  15        3.91        2.14      1.17 o
  -4   7  15       12.61       12.15      1.49 o
  -3   7  15        0.17       -0.23      0.67 o
  -2   7  15        0.35       -0.22      1.20 o
  -1   7  15        0.84        0.55      1.35 o
   0   7  15        4.09        2.43      1.85 o
   1   7  15        1.63        1.17      1.06 o
  -3   8  15        1.79        2.43      1.51 o
  -2   8  15        0.15        0.69      1.08 o
  -1   8  15        0.86        2.80      1.15 o
  -1 -11  16        5.46        6.72      1.82 o
   1 -11  16        7.15        9.00      1.59 o
  -2 -10  16        2.90        1.44      1.47 o
  -1 -10  16        8.75        5.73      1.07 o
   0 -10  16        2.84        2.13      1.34 o
   1 -10  16        0.00       -1.12      1.12 o
   2 -10  16       17.99       19.92      2.28 o
   3 -10  16        1.33        1.77      1.50 o
  -4  -9  16       15.72       16.90      2.46 o
  -3  -9  16        5.27        5.10      1.04 o
  -2  -9  16        0.03        1.11      0.89 o
  -1  -9  16       11.16       10.20      1.28 o
   0  -9  16       15.19       16.58      1.50 o
   1  -9  16       26.23       29.58      2.01 o
   2  -9  16        5.33        6.94      1.64 o
   3  -9  16        8.03        6.41      1.87 o
   4  -9  16        1.49       -0.53      1.49 o
   5  -9  16        2.44        3.03      1.81 o
  -5  -8  16       48.65       57.65      3.10 o
  -4  -8  16       22.06       27.15      1.80 o
  -3  -8  16        1.01        1.53      0.81 o
  -2  -8  16        2.40        2.22      0.89 o
  -1  -8  16       46.78       48.81      1.98 o
   0  -8  16       54.72       58.19      2.22 o
   1  -8  16        0.18        0.65      0.83 o
   2  -8  16       22.09       24.76      2.20 o
   3  -8  16        1.83        2.32      1.51 o
   4  -8  16        6.23        6.74      1.90 o
   5  -8  16        8.53       10.20      1.54 o
   6  -8  16        0.83       -0.58      1.49 o
  -5  -7  16        0.10       -1.18      2.11 o
  -4  -7  16        5.84        5.03      0.95 o
  -3  -7  16        1.08        1.13      0.81 o
  -2  -7  16       23.34       22.27      1.77 o
  -1  -7  16        6.10        3.59      0.86 o
   0  -7  16        6.34        5.05      1.38 o
   1  -7  16        3.35        2.33      0.99 o
   2  -7  16        0.05       -0.53      0.84 o
   3  -7  16        3.56        5.51      1.19 o
   4  -7  16        5.71        4.84      1.23 o
   5  -7  16        5.01        4.19      1.30 o
   6  -7  16        0.14       -0.59      1.42 o
  -6  -6  16        9.10       12.91      2.32 o
  -5  -6  16       11.97       10.78      1.71 o
  -4  -6  16        0.02        0.05      0.79 o
  -3  -6  16        0.12       -0.45      0.64 o
  -2  -6  16        6.14        5.77      0.93 o
  -1  -6  16       31.32       29.14      1.90 o
   0  -6  16        0.57        0.09      0.67 o
   1  -6  16        0.05       -0.39      0.66 o
   2  -6  16        0.01        0.22      1.04 o
   3  -6  16       10.18        8.53      1.27 o
   4  -6  16        1.21        0.56      1.00 o
   5  -6  16        1.43       -0.77      1.05 o
   6  -6  16        6.43        8.17      2.43 o
   7  -6  16        0.64        1.13      1.78 o
  -7  -5  16        6.19        5.14      2.07 o
  -6  -5  16        2.61        2.79      1.17 o
  -5  -5  16        4.25        7.63      1.32 o
  -4  -5  16      106.51      113.47      3.14 o
  -3  -5  16       23.14       25.31      1.30 o
  -2  -5  16        0.03        0.07      0.67 o
  -1  -5  16        0.93        1.30      0.71 o
   0  -5  16       26.72       25.69      1.97 o
   1  -5  16       23.00       20.90      1.30 o
   2  -5  16       13.81       13.29      1.38 o
   3  -5  16        8.57        7.87      1.23 o
   4  -5  16        3.34        4.03      1.20 o
   5  -5  16       20.33       21.21      5.44 o
   6  -5  16        1.79        2.86      1.29 o
   7  -5  16        3.11        4.79      2.36 o
  -7  -4  16        0.02       -1.69      1.69 o
  -6  -4  16        9.11       10.73      1.49 o
  -5  -4  16       93.87       94.97      3.47 o
  -4  -4  16        3.19        3.12      0.87 o
  -3  -4  16       26.94       30.72      1.65 o
  -2  -4  16        5.46        6.75      0.94 o
  -1  -4  16       48.99       46.21      2.24 o
   0  -4  16        2.44        3.21      0.79 o
   1  -4  16        3.26        2.65      1.09 o
   2  -4  16        5.55        4.38      1.31 o
   3  -4  16        8.73        8.06      1.24 o
   4  -4  16        6.76        6.87      1.27 o
   5  -4  16        1.22        1.01      1.01 o
   6  -4  16        0.79        0.37      1.15 o
  -7  -3  16       12.81       17.39      2.67 o
  -6  -3  16       13.73       17.25      1.72 o
  -5  -3  16        4.26        3.41      0.93 o
  -4  -3  16       62.50       63.99      2.28 o
  -3  -3  16        9.37        9.71      1.06 o
  -2  -3  16       16.54       18.11      1.25 o
  -1  -3  16       44.81       46.61      1.86 o
   0  -3  16       20.01       19.49      1.23 o
   1  -3  16        9.44       10.29      1.03 o
   2  -3  16       16.84       18.50      1.52 o
   3  -3  16        1.33        0.81      0.95 o
   4  -3  16       12.19       14.87      1.52 o
   5  -3  16        3.02        3.80      1.36 o
   6  -3  16        7.06        3.87      1.65 o
  -8  -2  16       20.28       27.58      3.02 o
  -7  -2  16        0.42        0.87      1.14 o
  -6  -2  16       15.97       16.71      1.40 o
  -5  -2  16       46.78       48.28      2.03 o
  -4  -2  16        6.09        6.23      0.96 o
  -3  -2  16       14.23       13.85      1.11 o
  -2  -2  16       19.23       20.02      1.28 o
  -1  -2  16       13.54       14.01      1.07 o
   0  -2  16        0.06       -0.07      0.64 o
   1  -2  16        0.19        0.06      1.11 o
   2  -2  16       66.56       71.08      2.85 o
   3  -2  16       14.90       13.14      2.80 o
   4  -2  16        2.24        2.19      1.07 o
   5  -2  16        1.06       -0.49      1.31 o
   6  -2  16        5.96        6.76      1.82 o
  -8  -1  16       21.79       33.64      3.39 o
  -7  -1  16       58.81       68.38      3.43 o
  -6  -1  16       16.03       16.44      1.36 o
  -5  -1  16        1.41        1.50      0.85 o
  -4  -1  16        1.60        1.13      0.78 o
  -3  -1  16        2.31        0.80      0.73 o
  -2  -1  16       14.00       15.25      1.16 o
  -1  -1  16       17.13       17.02      1.17 o
   0  -1  16        9.21        8.60      0.95 o
   1  -1  16       24.94       22.34      1.44 o
   2  -1  16        8.61        7.60      1.17 o
   3  -1  16       15.30       17.15      2.00 o
   4  -1  16        5.51        4.25      1.51 o
   5  -1  16        0.55        1.09      1.44 o
  -8   0  16       52.79       69.22      3.40 o
  -7   0  16        4.97        5.79      1.64 o
  -6   0  16        3.35        2.43      1.02 o
  -5   0  16       18.71       20.30      1.42 o
  -4   0  16       30.53       29.90      1.61 o
  -3   0  16        2.61        2.13      0.76 o
  -2   0  16        7.23        7.03      0.88 o
  -1   0  16       20.42       19.98      1.24 o
   0   0  16        0.61        1.38      0.65 o
   1   0  16        0.38        0.29      0.78 o
   2   0  16       52.09       49.97      3.07 o
   3   0  16        8.46        7.24      1.55 o
   4   0  16       46.15       53.59      3.25 o
   5   0  16        0.13       -1.16      1.16 o
  -8   1  16        0.03        0.05      1.23 o
  -7   1  16       18.23       17.83      1.45 o
  -6   1  16       10.08       10.72      1.31 o
  -5   1  16       11.57       10.55      1.12 o
  -4   1  16        2.31        2.17      0.79 o
  -3   1  16        0.03        0.39      0.67 o
  -2   1  16        3.14        2.23      0.72 o
  -1   1  16        0.94        0.70      0.65 o
   0   1  16        8.48        9.44      1.12 o
   1   1  16       22.23       18.95      1.94 o
   2   1  16       22.67       24.53      2.18 o
   3   1  16       34.21       42.90      2.88 o
   4   1  16        0.23        1.07      1.21 o
   5   1  16        7.29        7.69      1.56 o
  -8   2  16       14.39       13.44      1.68 o
  -7   2  16        0.99        1.13      1.20 o
  -6   2  16        4.79        6.50      1.37 o
  -5   2  16        4.24        4.47      1.39 o
  -4   2  16        4.75        4.19      0.87 o
  -3   2  16        4.14        3.18      0.81 o
  -2   2  16        1.85        2.63      0.92 o
  -1   2  16       48.42       49.28      3.06 o
   0   2  16        4.67        5.38      1.29 o
   1   2  16        1.23        0.27      0.99 o
   2   2  16        3.00        4.47      1.25 o
   3   2  16        8.78       10.73      1.59 o
   4   2  16        5.13        2.98      1.19 o
   5   2  16        2.59        4.06      1.25 o
  -8   3  16        3.55        4.09      1.78 o
  -7   3  16       16.11       14.96      1.39 o
  -6   3  16        4.05        6.67      1.19 o
  -5   3  16        0.15       -0.16      0.95 o
  -4   3  16       42.82       45.24      2.27 o
  -3   3  16       30.53       30.25      2.51 o
  -2   3  16        0.09        0.24      1.04 o
  -1   3  16        0.36        0.27      0.94 o
   0   3  16        1.24        1.16      1.00 o
   1   3  16        9.91        9.41      1.10 o
   2   3  16        8.63        8.37      1.61 o
   3   3  16        0.48       -0.28      0.96 o
   4   3  16        1.09        0.11      0.86 o
  -6   4  16        4.65        1.63      1.39 o
  -5   4  16       25.36       28.65      2.67 o
  -4   4  16       12.47       12.69      1.90 o
  -3   4  16        8.59        9.18      1.56 o
  -2   4  16        8.13        8.44      1.44 o
  -1   4  16        0.00       -0.42      0.87 o
   0   4  16       24.00       23.81      1.29 o
   1   4  16        0.71        1.89      0.82 o
   2   4  16        2.34        2.52      1.40 o
   3   4  16        0.44        1.94      1.56 o
  -5   5  16        1.01        1.70      1.49 o
  -4   5  16       10.71        8.23      1.63 o
  -3   5  16       36.19       35.93      2.61 o
  -2   5  16        0.69        1.78      1.13 o
  -1   5  16        1.07        0.70      0.78 o
   0   5  16        0.00       -0.41      0.60 o
   1   5  16        4.38        3.91      1.63 o
   2   5  16        0.83        1.27      1.40 o
   3   5  16        0.24        1.99      1.17 o
  -4   6  16       11.00        8.17      1.55 o
  -3   6  16        0.17        1.59      1.06 o
  -2   6  16        2.16        2.71      1.02 o
  -1   6  16        2.90        2.23      1.50 o
   0   6  16        5.33        3.67      1.15 o
   1   6  16        0.15       -0.38      1.12 o
  -4   7  16        0.28        0.97      0.94 o
  -3   7  16        0.04        0.18      0.81 o
  -1   7  16        0.07        0.00      1.06 o
   0   7  16        0.41        0.65      1.44 o
  -1 -10  17        0.60       -0.42      1.57 o
  -3  -9  17       14.26       16.91      2.48 o
  -2  -9  17       11.19       12.96      1.39 o
  -1  -9  17        5.50        4.88      1.22 o
   0  -9  17        4.45        3.26      2.10 o
   1  -9  17       19.19       21.08      2.39 o
   2  -9  17       11.33       13.83      2.20 o
   3  -9  17        6.52        5.92      1.79 o
  -4  -8  17        5.59        9.60      2.17 o
  -3  -8  17       24.63       31.45      2.04 o
  -2  -8  17       21.31       25.14      3.34 o
  -1  -8  17        0.34        0.93      1.00 o
   0  -8  17        1.17        1.60      0.88 o
   1  -8  17       15.69       14.18      2.12 o
   2  -8  17        8.98        5.88      1.80 o
   3  -8  17        0.34       -0.75      1.31 o
   4  -8  17       24.81       27.41      3.00 o
   6  -8  17        8.22        4.54      2.02 o
  -5  -7  17        0.00        0.06      1.63 o
  -4  -7  17        0.00       -0.04      1.00 o
  -3  -7  17        2.48        0.01      1.08 o
  -2  -7  17       11.79       11.38      1.16 o
  -1  -7  17        7.63        5.76      1.03 o
   0  -7  17        0.99        1.32      1.16 o
   1  -7  17        1.66        1.70      1.06 o
   2  -7  17        1.19       -0.48      0.92 o
   3  -7  17        2.68        2.56      1.12 o
   4  -7  17        1.75        2.04      1.34 o
   5  -7  17       12.14       13.87      1.73 o
   6  -7  17        0.23       -1.30      1.30 o
  -5  -6  17       21.74       22.65      2.81 o
  -4  -6  17       22.94       22.64      1.65 o
  -3  -6  17        8.09        6.68      1.07 o
  -2  -6  17        6.82        3.99      1.00 o
  -1  -6  17        6.16        4.62      1.20 o
   0  -6  17       18.37       17.91      1.31 o
   1  -6  17        3.39        0.53      0.86 o
   2  -6  17        1.69        0.42      1.09 o
   3  -6  17        3.36        1.46      1.01 o
   4  -6  17        3.20        4.47      1.26 o
   5  -6  17        0.09       -1.03      1.03 o
   6  -6  17        1.17       -1.52      2.15 o
  -6  -5  17       33.04       44.68      3.87 o
  -5  -5  17       10.33        9.77      2.31 o
  -4  -5  17        1.03        2.22      0.95 o
  -3  -5  17       24.10       26.07      1.62 o
  -2  -5  17      100.27      109.15      4.06 o
  -1  -5  17       39.72       37.91      1.86 o
   0  -5  17       15.22       14.08      1.47 o
   1  -5  17        1.38        0.93      0.84 o
   2  -5  17       15.20       14.91      1.53 o
   3  -5  17       12.78        9.29      1.41 o
   4  -5  17        0.02       -1.01      1.01 o
   5  -5  17        3.31        3.35      1.28 o
   6  -5  17        0.55        1.36      1.35 o
  -7  -4  17        8.67       13.48      2.52 o
  -6  -4  17        0.77       -1.28      1.75 o
  -5  -4  17        7.95        5.76      1.58 o
  -4  -4  17       19.01       19.03      1.37 o
  -3  -4  17       72.14       79.35      2.62 o
  -2  -4  17        4.59        4.22      1.03 o
  -1  -4  17      104.28      106.56      3.03 o
   0  -4  17        0.60        0.09      0.80 o
   1  -4  17        2.47        1.91      0.84 o
   2  -4  17        6.17        5.59      1.21 o
   3  -4  17       18.66       16.56      1.67 o
   4  -4  17        0.90       -0.31      0.97 o
   5  -4  17        0.19        0.36      1.00 o
  -7  -3  17        7.89       10.23      2.42 o
  -6  -3  17       29.91       29.60      2.86 o
  -5  -3  17       14.01       14.96      1.64 o
  -4  -3  17        2.26        2.67      0.92 o
  -3  -3  17       15.41       18.60      1.37 o
  -2  -3  17      109.96      114.78      3.17 o
  -1  -3  17        6.25        7.34      1.02 o
   0  -3  17        1.34        1.15      0.74 o
   1  -3  17       11.52       12.91      1.16 o
   2  -3  17       35.36       38.01      2.24 o
   3  -3  17        0.84        0.90      1.01 o
   4  -3  17        0.01        0.77      1.02 o
   5  -3  17        3.16        3.13      1.47 o
  -7  -2  17       34.84       43.46      3.95 o
  -6  -2  17       15.68       15.96      1.48 o
  -5  -2  17       15.67       18.41      1.43 o
  -4  -2  17       17.49       21.60      1.44 o
  -3  -2  17       25.24       22.80      1.42 o
  -2  -2  17        4.91        6.00      0.91 o
  -1  -2  17        2.16        2.08      0.77 o
   0  -2  17       13.84       13.56      1.12 o
   1  -2  17        3.78        3.06      0.81 o
   2  -2  17        1.98        1.89      0.98 o
   3  -2  17        8.90        6.85      2.80 o
   4  -2  17       22.21       24.20      2.48 o
   5  -2  17        1.18       -1.02      1.27 o
  -7  -1  17       23.42       26.78      2.27 o
  -6  -1  17       63.88       75.64      2.75 o
  -5  -1  17       43.52       51.59      2.18 o
  -4  -1  17        0.55        0.16      0.76 o
  -3  -1  17        2.15        1.07      0.80 o
  -2  -1  17       11.02       10.36      1.07 o
  -1  -1  17        0.01       -0.21      0.62 o
   0  -1  17        1.52        2.24      0.77 o
   1  -1  17       10.13       12.77      1.36 o
   2  -1  17        6.01        9.28      1.25 o
   3  -1  17       17.84       17.81      2.12 o
   4  -1  17        1.16        0.27      1.43 o
   5  -1  17        5.04        6.12      1.79 o
  -7   0  17       49.40       56.23      2.48 o
  -6   0  17       47.96       54.79      4.74 o
  -5   0  17        5.27        4.06      1.04 o
  -4   0  17        0.07        1.55      0.83 o
  -3   0  17       28.93       28.49      1.57 o
  -2   0  17        1.94        1.49      0.75 o
  -1   0  17        4.79        5.50      0.86 o
   0   0  17        1.66        1.97      0.74 o
   1   0  17        6.20        8.09      1.54 o
   2   0  17        0.67        1.29      1.18 o
   3   0  17       24.92       27.23      2.51 o
   4   0  17       14.32       19.33      2.12 o
  -7   1  17        0.20        0.70      0.97 o
  -6   1  17       14.99       15.34      1.50 o
  -5   1  17        0.02       -0.75      0.75 o
  -4   1  17        8.25        6.99      1.03 o
  -3   1  17        0.34       -0.39      0.96 o
  -2   1  17       15.10       16.16      2.05 o
  -1   1  17        2.21        3.45      0.95 o
   0   1  17        0.71        0.57      1.07 o
   1   1  17        0.08       -0.94      0.94 o
   2   1  17       18.45       21.42      2.13 o
   3   1  17        2.77        3.06      1.36 o
   4   1  17        3.81        1.40      1.29 o
  -7   2  17       11.89       15.69      3.78 o
  -6   2  17        0.28        0.30      0.85 o
  -5   2  17        2.20        4.42      1.01 o
  -4   2  17       15.63       18.67      1.36 o
  -3   2  17       13.43       14.00      2.06 o
  -2   2  17        1.18        1.15      1.23 o
  -1   2  17       21.30       19.99      2.04 o
   0   2  17        0.13       -0.93      0.93 o
   1   2  17       16.06       17.03      1.87 o
   2   2  17        2.35        2.19      1.21 o
   3   2  17        1.12       -1.10      1.10 o
   4   2  17        0.40       -1.00      1.01 o
  -7   3  17        3.21        2.88      1.75 o
  -6   3  17       16.58       15.32      2.74 o
  -5   3  17       15.52       18.59      2.29 o
  -4   3  17        2.43        2.49      1.47 o
  -3   3  17        7.68        8.24      1.70 o
  -2   3  17       47.52       59.00      3.49 o
  -1   3  17        3.74        4.31      1.32 o
   0   3  17        0.00        0.62      1.09 o
   1   3  17        0.00       -0.90      0.90 o
   2   3  17        2.54        3.69      1.22 o
   3   3  17        0.00       -0.92      0.92 o
  -5   4  17        0.33        0.54      1.37 o
  -4   4  17        3.07        3.20      1.40 o
  -3   4  17       40.92       46.08      3.07 o
  -2   4  17        0.50        0.35      1.04 o
  -1   4  17       14.32       18.49      1.89 o
   0   4  17        4.05        3.30      1.11 o
   1   4  17        0.07       -0.89      0.89 o
  -4   5  17        3.28        2.69      1.31 o
  -3   5  17       17.36       25.41      2.34 o
  -2   5  17       18.71       19.79      1.99 o
  -1   5  17        4.12        3.64      1.16 o
   0   5  17        0.01        0.36      0.92 o
  -3   6  17        4.30        2.96      1.06 o
  -2   6  17        0.12       -0.01      0.93 o
  -2  -9  18       10.45       11.33      2.21 o
  -1  -9  18       23.25       31.93      3.19 o
   0  -9  18        5.73        5.93      1.99 o
  -3  -8  18        1.97        2.16      1.75 o
  -2  -8  18        2.34        0.81      1.60 o
  -1  -8  18        7.68       10.10      1.83 o
   0  -8  18        3.26        3.59      1.71 o
   1  -8  18        0.17       -0.49      1.50 o
   2  -8  18        1.51        2.87      1.72 o
   3  -8  18        2.63        4.29      1.86 o
  -4  -7  18        0.14        2.54      1.79 o
  -3  -7  18        6.11        5.11      2.01 o
  -2  -7  18        3.54        3.43      1.18 o
  -1  -7  18       12.13        8.75      1.42 o
   0  -7  18        3.71        3.90      1.28 o
   1  -7  18       27.78       28.41      2.89 o
   2  -7  18        0.94       -0.74      1.42 o
   3  -7  18        1.38       -0.36      1.76 o
   4  -7  18        2.26        3.93      1.32 o
   5  -7  18        1.00       -1.52      1.52 o
  -5  -6  18        2.61        2.80      1.99 o
  -4  -6  18       19.26       18.86      2.73 o
  -3  -6  18       27.70       27.39      2.04 o
  -2  -6  18       22.22       22.13      2.51 o
  -1  -6  18        2.67        3.79      1.25 o
   0  -6  18       28.65       30.93      3.92 o
   1  -6  18        6.82        3.68      1.01 o
   2  -6  18        4.30        4.02      1.21 o
   3  -6  18        0.58       -0.21      1.26 o
   4  -6  18        8.85        7.36      1.49 o
   5  -6  18        1.10        0.03      1.19 o
  -5  -5  18       26.15       29.42      3.12 o
  -4  -5  18       25.77       27.99      1.66 o
  -3  -5  18        3.23        3.69      1.01 o
  -2  -5  18        0.63        0.52      1.13 o
  -1  -5  18       58.91       62.66      2.41 o
   0  -5  18       56.41       64.09      2.64 o
   1  -5  18        2.19        1.72      0.93 o
   2  -5  18        3.54        2.22      1.16 o
   3  -5  18        6.55        6.54      1.39 o
   4  -5  18        2.89        0.81      1.12 o
   5  -5  18        0.53        0.24      1.15 o
  -6  -4  18        5.49        8.92      2.41 o
  -5  -4  18        1.36        1.22      1.15 o
  -4  -4  18       11.69       11.64      1.24 o
  -3  -4  18        4.75        4.31      1.03 o
  -2  -4  18       26.52       26.75      1.61 o
  -1  -4  18       29.65       35.61      3.17 o
   0  -4  18        6.14        8.89      1.15 o
   1  -4  18       25.79       29.66      1.67 o
   2  -4  18        2.17       -0.46      0.95 o
   3  -4  18        1.53        0.99      1.15 o
   4  -4  18        0.01       -0.40      1.01 o
   5  -4  18        4.93        4.27      2.11 o
  -6  -3  18        0.14       -1.64      1.64 o
  -5  -3  18       30.34       28.80      2.19 o
  -4  -3  18       20.23       19.17      1.47 o
  -3  -3  18        1.44        0.59      0.85 o
  -2  -3  18        2.14        1.85      0.87 o
  -1  -3  18       49.38       57.04      2.82 o
   0  -3  18       33.77       40.21      1.94 o
   1  -3  18        4.63        4.61      0.98 o
   2  -3  18        8.53        9.93      1.69 o
   3  -3  18        9.23        8.18      1.47 o
   4  -3  18        5.12        7.73      1.88 o
  -6  -2  18        6.08        3.98      2.30 o
  -5  -2  18       19.05       15.55      1.54 o
  -4  -2  18        0.76       -1.04      1.04 o
  -3  -2  18        3.33        4.73      1.00 o
  -2  -2  18       38.96       40.62      1.89 o
  -1  -2  18        0.03       -0.52      0.72 o
   0  -2  18        0.74        0.65      0.75 o
   1  -2  18        0.38        0.86      1.12 o
   2  -2  18       10.07       12.71      1.51 o
   3  -2  18        0.27        3.02      1.43 o
   4  -2  18        2.43        1.73      1.49 o
  -7  -1  18        0.17       -2.66      2.66 o
  -6  -1  18        1.20        1.29      1.11 o
  -5  -1  18       13.92       13.46      1.45 o
  -4  -1  18       35.47       41.92      2.09 o
  -3  -1  18       35.66       39.60      2.24 o
  -2  -1  18       15.94       18.72      1.49 o
  -1  -1  18       10.62       11.20      1.20 o
   0  -1  18        0.01       -0.06      0.73 o
   1  -1  18        0.19       -0.53      0.90 o
   2  -1  18        4.14        4.73      1.50 o
   3  -1  18       14.05       13.14      2.04 o
   4  -1  18        0.00        0.25      1.34 o
  -7   0  18       11.37       14.16      2.68 o
  -6   0  18        9.98       11.78      1.41 o
  -5   0  18       14.29       16.06      1.47 o
  -4   0  18       35.29       37.70      2.00 o
  -3   0  18       17.98       17.96      1.59 o
  -2   0  18        0.02        1.12      0.78 o
  -1   0  18        2.11        0.96      1.08 o
   0   0  18        0.01       -0.01      1.13 o
   1   0  18        5.29        5.83      1.50 o
   2   0  18        5.01        3.20      1.38 o
   3   0  18        2.34        3.07      1.60 o
  -7   1  18        0.00       -1.38      1.79 o
  -6   1  18        3.05        2.20      1.28 o
  -5   1  18        0.72        0.65      0.87 o
  -4   1  18       18.06       19.58      1.44 o
  -3   1  18        1.23        1.67      0.85 o
  -2   1  18        1.00        0.86      1.28 o
  -1   1  18        2.53        3.62      1.34 o
   0   1  18        2.68        0.37      1.19 o
   1   1  18        3.08        3.29      1.35 o
   2   1  18        2.81        4.38      1.33 o
   3   1  18        0.58        0.30      1.21 o
  -6   2  18       14.12       17.40      1.87 o
  -5   2  18        5.22        6.72      1.10 o
  -4   2  18        0.51       -0.73      1.05 o
  -3   2  18       14.28       14.28      2.04 o
  -2   2  18       12.26       15.24      2.05 o
  -1   2  18        0.23        0.33      1.12 o
   0   2  18        1.44        1.50      1.23 o
   1   2  18        8.10        9.80      1.62 o
   2   2  18        4.22        5.92      1.50 o
  -4   3  18       15.64       16.69      2.20 o
  -3   3  18       10.60       14.75      2.00 o
  -2   3  18        0.14       -0.27      1.19 o
  -1   3  18        5.34        4.82      1.44 o
   0   3  18       20.22       24.37      2.24 o
   1   3  18        1.72        0.79      1.18 o
   2   3  18        7.46        6.95      1.43 o
  -3   4  18        2.15        2.32      1.25 o
  -2   4  18        1.42        0.02      1.22 o
  -1   4  18        7.71        5.58      1.47 o
   0   4  18        0.22       -1.03      1.03 o
   1   4  18       12.55       13.13      1.57 o
   0  -9  19       14.86       16.94      2.63 o
  -2  -8  19        0.65        0.53      1.71 o
  -1  -8  19        0.23        2.71      1.80 o
   0  -8  19        1.44        1.49      1.75 o
  -3  -7  19        1.71        2.55      1.85 o
  -2  -7  19        0.61       -0.67      1.69 o
  -1  -7  19       23.13       30.36      3.16 o
   0  -7  19       10.34       14.10      2.71 o
   1  -7  19        6.95        7.12      2.02 o
   2  -7  19        0.26        0.91      1.57 o
   3  -7  19       15.32       13.06      2.42 o
   4  -7  19        8.97        8.26      2.17 o
  -4  -6  19        0.98        2.23      1.87 o
  -3  -6  19        4.73        4.53      2.04 o
  -2  -6  19       27.72       31.83      3.41 o
  -1  -6  19       27.24       25.74      2.00 o
   0  -6  19        5.87        5.36      1.39 o
   1  -6  19        0.56        0.32      1.94 o
   2  -6  19       11.47       11.58      1.59 o
   3  -6  19        7.77        7.25      1.48 o
   4  -6  19        0.16        1.09      1.53 o
  -4  -5  19       13.46       15.91      2.64 o
  -3  -5  19       25.25       27.96      2.11 o
  -2  -5  19       18.39       16.83      2.35 o
  -1  -5  19        0.51       -0.38      0.88 o
   0  -5  19        2.19        3.50      1.01 o
   1  -5  19       12.27       14.95      1.62 o
   2  -5  19       33.10       34.17      2.36 o
   3  -5  19        0.94        0.07      1.03 o
   4  -5  19        2.89        3.03      1.75 o
  -5  -4  19       11.65       11.60      2.51 o
  -4  -4  19        0.49       -1.72      1.72 o
  -3  -4  19        0.83        0.04      0.94 o
  -2  -4  19       16.68       15.39      1.40 o
  -1  -4  19        2.08       -0.10      0.89 o
   0  -4  19        0.93       -0.28      0.84 o
   1  -4  19       18.54       21.28      1.82 o
   2  -4  19       13.22       12.30      2.23 o
   3  -4  19        7.90        7.55      1.45 o
   4  -4  19        0.63        0.46      1.72 o
  -5  -3  19       13.34       10.64      2.44 o
  -4  -3  19        2.12        1.06      1.01 o
  -3  -3  19       13.87       13.51      1.40 o
  -2  -3  19       19.99       15.55      1.45 o
  -1  -3  19        8.37        6.23      1.12 o
   0  -3  19        1.11       -0.79      0.79 o
   1  -3  19       17.83       16.32      1.68 o
   2  -3  19       12.22       12.23      1.57 o
   3  -3  19        0.12       -0.48      1.06 o
  -6  -2  19       18.44       23.44      3.08 o
  -5  -2  19        2.04       -1.12      1.23 o
  -4  -2  19        1.04       -0.86      0.86 o
  -3  -2  19       22.24       19.88      1.70 o
  -2  -2  19       11.84       11.82      1.30 o
  -1  -2  19        0.18       -0.79      0.79 o
   0  -2  19        0.66        0.04      0.82 o
   1  -2  19        0.36       -0.46      0.91 o
   2  -2  19        5.17        5.10      1.23 o
   3  -2  19        0.22       -0.19      1.34 o
  -6  -1  19        4.24        4.27      2.22 o
  -5  -1  19       28.06       30.73      1.87 o
  -4  -1  19        3.15        3.28      1.14 o
  -3  -1  19        7.28        8.73      1.24 o
  -2  -1  19       13.33       15.11      1.38 o
  -1  -1  19        0.41        1.74      0.88 o
   0  -1  19        5.46        6.66      1.04 o
   1  -1  19       11.68       13.86      2.05 o
   2  -1  19        0.05       -1.16      1.19 o
  -6   0  19       36.11       52.16      4.22 o
  -5   0  19        2.94        5.96      1.76 o
  -4   0  19       27.87       36.22      2.00 o
  -3   0  19        7.75       11.58      1.27 o
  -2   0  19        2.24        1.75      0.90 o
  -1   0  19        6.90        7.28      1.26 o
   0   0  19        1.60       -0.32      1.12 o
   1   0  19        0.00        0.49      1.24 o
   2   0  19        2.63        3.62      1.44 o
  -6   1  19        2.70        0.69      1.98 o
  -5   1  19        5.39        6.10      1.44 o
  -4   1  19        4.88        3.14      1.05 o
  -3   1  19        1.93        1.72      1.06 o
  -2   1  19        2.70        4.51      1.53 o
  -1   1  19       14.16       15.61      2.08 o
   0   1  19        0.70        0.55      1.24 o
   1   1  19        1.40        1.02      1.28 o
  -3   2  19        0.05       -0.49      1.21 o
  -2   2  19        5.05        3.94      1.50 o
  -1   2  19        3.70        3.90      1.46 o
   0   2  19        4.69        5.06      1.45 o
  -1  -7  20        0.25       -0.23      1.69 o
   0  -7  20        7.30        6.24      2.13 o
  -2  -6  20        3.85        1.90      1.80 o
  -1  -6  20        9.94       15.31      2.61 o
   0  -6  20       16.15       20.64      2.80 o
   1  -6  20        3.64        2.87      1.60 o
   2  -6  20        3.16        2.57      1.66 o
  -3  -5  20       13.94       11.21      2.44 o
  -2  -5  20        8.41        5.50      1.94 o
  -1  -5  20       10.23       11.08      1.32 o
   0  -5  20        0.60       -0.25      0.86 o
   1  -5  20        0.05       -0.09      1.01 o
   2  -5  20        0.45        0.28      1.11 o
  -4  -4  20        9.08       10.28      2.42 o
  -3  -4  20        1.07        0.45      1.74 o
  -2  -4  20        0.08       -0.11      0.89 o
  -1  -4  20       13.15       17.49      3.22 o
   0  -4  20        4.64        6.01      1.12 o
   1  -4  20        1.09        0.03      1.12 o
   2  -4  20        0.00        0.67      1.12 o
   3  -4  20        1.35        0.04      1.82 o
  -4  -3  20        1.84        0.40      2.52 o
  -3  -3  20        9.71        9.40      1.29 o
  -2  -3  20       11.46       10.30      1.30 o
  -1  -3  20        1.04        0.45      0.92 o
   0  -3  20        0.00        0.68      0.90 o
   1  -3  20        0.76       -1.05      1.81 o
   2  -3  20        0.11        1.11      1.74 o
  -4  -2  20       13.74       12.63      1.70 o
  -3  -2  20        0.53        0.11      0.92 o
  -2  -2  20       15.71       12.35      1.38 o
  -1  -2  20        2.03        0.28      0.93 o
   0  -2  20        0.27       -0.79      0.79 o
   1  -2  20        1.21       -1.03      1.03 o
  -5  -1  20        0.20        0.31      1.93 o
  -4  -1  20        0.00        1.34      1.23 o
  -3  -1  20       48.31       57.32      3.11 o
  -2  -1  20        0.21        0.81      1.03 o
  -1  -1  20       19.61       19.63      1.54 o
   0  -1  20        4.58        3.85      1.27 o
  -4   0  20       41.68       51.59      3.02 o
  -3   0  20        4.13        5.07      2.75 o
  -2   0  20       64.63       77.84      4.76 o
  -1  -5  21       11.75       11.91      2.17 o
   0  -5  21        0.05        1.69      1.76 o
  -2  -4  21        9.43        8.89      2.19 o
  -1  -4  21        4.05        2.39      1.95 o
   0  -4  21        1.20        3.84      1.96 o
  -2  -3  21       13.92       17.91      2.65 o
  -1  -3  21        8.84       10.40      2.48 o
   0  -3  21        0.01       -1.13      1.13 o
   1  -3  21        1.93       -1.40      1.77 o
  -3  -2  21        6.73        5.18      2.13 o
  -2  -2  21       12.29       10.64      2.40 o
  -1  -2  21        8.13        9.71      1.74 o
   0  -2  21        8.36        5.81      1.75 o
  -3  -1  21        1.39       -0.25      1.82 o
  -2  -1  21       12.29       18.27      1.99 o
  -1  -1  21       38.79       50.31      4.20 o
 
